# Supplementary material for: Nest Relocation and Excavation in the Florida Harvester Ant, Pogonomyrmex badius
Source: PLoS One. 2014 Nov 19;9(11):e112981. doi: 10.1371/journal.pone.0112981 (PMC4237378; doi:10.1371/journal.pone.0112981)
Supplement: Table S1 — The complete basic data on which this study was based, including timed counts for all colonies and all moved items, dates, trail temperatures and elapsed times. (XLS) [file pone.0112981.s001.xls]

## Sheet: natural moves monitoring comple
colony	date	sample time	time interval, min	IR trail temp, min.	IR trail temp, max	Trail active (y/n)	dark wk to new nest	callows to new nest	brood to new nest	seeds to new nest	charcoal to new nest	dark wk to old nest	callows to old nest	brood to old nest	seeds to old nest	charcoal to old nest	new nest diam, cm	Date and time	lagged time and date	elapsed days between samples	elapsed time in min.between samples	colony	start date and time 8:30 a.m.	elapsed days from 8:30 on day 0	date	start day	Day number	day period	Day and period	2 hr time blocks	added 2 hr blocks	real time in 2 hr blocks	alates to new nest	weather	minutes of activity in period
52	2013-06-10	1899-12-31 09:00:00				no	0	0	0	0	0	0	0	0	0	0		2013-06-10 09:00:00	41435.4	0.0111111	16	52	2013-06-10 08:30:00	0.0208333	2013-06-10	41435	0	morning	morning 0	1	0	1			180
52	2013-06-10	1899-12-31 09:16:00	5			yes	37	0	0	0	0	16	0	0	0	0		2013-06-10 09:16:00	41435.4	0.0256944	37	52	2013-06-10 08:30:00	0.0319444	2013-06-10	41435	0	morning	morning 0	1	0	1			180
52	2013-06-10	1899-12-31 09:53:00	3			yes	24	0	0	0	2	26	0	0	0	1		2013-06-10 09:53:00	41435.4	0.00625	9	52	2013-06-10 08:30:00	0.0576389	2013-06-10	41435	0	morning	morning 0	1	0	1			180
52	2013-06-10	1899-12-31 10:02:00	2			no	0	0	0	3	2	0	0	0	2	0		2013-06-10 10:02:00	41435.5	0.0388889	56	52	2013-06-10 08:30:00	0.0638889	2013-06-10	41435	0	morning	morning 0	1	0	1			180
52	2013-06-10	1899-12-31 10:58:00	3			yes	22	0	0	0	2	17	0	0	0	0		2013-06-10 10:58:00	41435.5	0.0215278	31	52	2013-06-10 08:30:00	0.102778	2013-06-10	41435	0	morning	morning 0	2	0	2			180
52	2013-06-10	1899-12-31 11:29:00	3			yes	18	0	0	1	3	17	0	0	1	0		2013-06-10 11:29:00	41435.5	0.0631944	91	52	2013-06-10 08:30:00	0.124306	2013-06-10	41435	0	morning	morning 0	2	0	2			180
52	2013-06-10	1899-12-31 13:00:00				no	0	0	0	0	0	0	0	0	0	0		2013-06-10 13:00:00	41435.6	0.0416667	60	52	2013-06-10 08:30:00	0.1875	2013-06-10	41435	0	afternoon	afternoon 0	3	0	3
52	2013-06-10	1899-12-31 14:00:00	10			yes	13	0	0	0	0	19	0	0	0	0		2013-06-10 14:00:00	41435.6	0	0	52	2013-06-10 08:30:00	0.229167	2013-06-10	41435	0	afternoon	afternoon 0	3	0	3			80
52	2013-06-10	1899-12-31 14:00:00	10			no	0	0	0	0	0	0	0	0	0	0		2013-06-10 14:00:00	41435.6	0.0208333	30	52	2013-06-10 08:30:00	0.229167	2013-06-10	41435	0	afternoon	afternoon 0	3	0	3			80
52	2013-06-10	1899-12-31 14:30:00		40	42	no	0	0	0	0	0	0	0	0	0	0		2013-06-10 14:30:00	41435.6	0.0104167	15	52	2013-06-10 08:30:00	0.25	2013-06-10	41435	0	afternoon	afternoon 0	4	0	4			80
52	2013-06-10	1899-12-31 14:45:00	6			yes	14	0	0	0	0	18	0	0	0	0		2013-06-10 14:45:00	41435.6	0.0104167	15	52	2013-06-10 08:30:00	0.260417	2013-06-10	41435	0	afternoon	afternoon 0	4	0	4			80
52	2013-06-10	1899-12-31 15:00:00	6			yes	8	0	0	0	0	9	0	0	0	0		2013-06-10 15:00:00	41435.6	0.0104167	15	52	2013-06-10 08:30:00	0.270833	2013-06-10	41435	0	afternoon	afternoon 0	4	0	4			80
52	2013-06-10	1899-12-31 15:15:00	10			no	0	0	0	0	0	0	0	0	0	0		2013-06-10 15:15:00	41435.6	0.0104167	15	52	2013-06-10 08:30:00	0.28125	2013-06-10	41435	0	afternoon	afternoon 0	4	0	4			80
52	2013-06-10	1899-12-31 15:30:00				no	0	0	0	0	0	0	0	0	0	0		2013-06-10 15:30:00	41435.7	0.0138889	20	52	2013-06-10 08:30:00	0.291667	2013-06-10	41435	0	afternoon	afternoon 0	4	0	4
52	2013-06-10	1899-12-31 15:50:00				no	0	0	0	0	0	0	0	0	0	0		2013-06-10 15:50:00	41435.7	0.0138889	20	52	2013-06-10 08:30:00	0.305556	2013-06-10	41435	0	afternoon	afternoon 0	4	0	4
52	2013-06-10	1899-12-31 16:10:00				no	0	0	0	0	0	0	0	0	0	0		2013-06-10 16:10:00	41435.7	0.0243056	35	52	2013-06-10 08:30:00	0.319444	2013-06-10	41435	0	afternoon	afternoon 0	4	0	4
52	2013-06-10	1899-12-31 16:45:00				no	0	0	0	0	0	0	0	0	0	0		2013-06-10 16:45:00	41435.7	0.0284722	41	52	2013-06-10 08:30:00	0.34375	2013-06-10	41435	0	afternoon	afternoon 0	5	0	5
52	2013-06-10	1899-12-31 17:26:00				no	0	0	0	0	0	0	0	0	0	0		2013-06-10 17:26:00	41436.6	0.884722		52	2013-06-10 08:30:00	0.372222	2013-06-10	41435	0	evening	evening 0	5	0	5
52	2013-06-11	1899-12-31 14:40:00	5	40	40	yes	21	0	0	0	0	39	0	0	0	0	28	2013-06-11 14:40:00	41436.6	0.00694444	10	52	2013-06-10 08:30:00	1.25694	2013-06-11	41435	1	afternoon	afternoon 1	10	6	16			220
52	2013-06-11	1899-12-31 14:50:00	3	41	41	yes	15	0	0	0	1	22	0	0	1	1		2013-06-11 14:50:00	41436.6	0.00902778	13	52	2013-06-10 08:30:00	1.26389	2013-06-11	41435	1	afternoon	afternoon 1	10	6	16			220
52	2013-06-11	1899-12-31 15:03:00		41	44	no	0	0	0	0	0	0	0	0	0	0		2013-06-11 15:03:00	41436.6	0.0152778	22	52	2013-06-10 08:30:00	1.27292	2013-06-11	41435	1	afternoon	afternoon 1	10	6	16			220
52	2013-06-11	1899-12-31 15:25:00	5	41	51	yes	30	0	0	0	0	21	0	0	0	0		2013-06-11 15:25:00	41436.7	0.0347222	50	52	2013-06-10 08:30:00	1.28819	2013-06-11	41435	1	afternoon	afternoon 1	10	6	16			220
52	2013-06-11	1899-12-31 16:15:00	3.5	39	44	yes	22	0	0	0	0	47	0	0	1	0		2013-06-11 16:15:00	41436.7	0.0194444	28	52	2013-06-10 08:30:00	1.32292	2013-06-11	41435	1	afternoon	afternoon 1	10	6	16			220
52	2013-06-11	1899-12-31 16:43:00	4.75	36	37	yes	27	0	0	2	2	27	0	0	1	1		2013-06-11 16:43:00	41436.7	0.00486111	7	52	2013-06-10 08:30:00	1.34236	2013-06-11	41435	1	afternoon	afternoon 1	11	6	17			220
52	2013-06-11	1899-12-31 16:50:00	5	36	37	yes	19	0	0	0	0	22	0	0	0	4		2013-06-11 16:50:00	41436.7	0.00486111	7	52	2013-06-10 08:30:00	1.34722	2013-06-11	41435	1	afternoon	afternoon 1	11	6	17			220
52	2013-06-11	1899-12-31 16:57:00	5	35	35	yes	22	0	0	6	13	28	0	0	2	0		2013-06-11 16:57:00	41436.8	0.0513889	74	52	2013-06-10 08:30:00	1.35208	2013-06-11	41435	1	afternoon	afternoon 1	11	6	17			220
52	2013-06-11	1899-12-31 18:11:00	6.25	34	36	yes	12	0	0	3	0	10	0	0	0	2		2013-06-11 18:11:00	41437.4	0.596528		52	2013-06-10 08:30:00	1.40347	2013-06-11	41435	1	evening	evening 1	11	6	17			220
52	2013-06-12	1899-12-31 08:30:00				no	0	0	0	0	0	0	0	0	0	0		2013-06-12 08:30:00	41437.4	0.0173611	25	52	2013-06-10 08:30:00	2	2013-06-12	41435	2	morning	morning 2	13	12	25
52	2013-06-12	1899-12-31 08:55:00	4	28	36	yes	15	0	0	0	0	16	0	0	0	1		2013-06-12 08:55:00	41437.4	0.025	36	52	2013-06-10 08:30:00	2.01736	2013-06-12	41435	2	morning	morning 2	13	12	25			210
52	2013-06-12	1899-12-31 09:31:00	4	30	31	yes	11	0	0	0	0	11	0	0	0	4		2013-06-12 09:31:00	41437.4	0.0236111	34	52	2013-06-10 08:30:00	2.04236	2013-06-12	41435	2	morning	morning 2	13	12	25			210
52	2013-06-12	1899-12-31 10:05:00	4	30	38	yes	9	0	0	0	0	21	0	0	1	4		2013-06-12 10:05:00	41437.4	0.0277778	40	52	2013-06-10 08:30:00	2.06597	2013-06-12	41435	2	morning	morning 2	13	12	25			210
52	2013-06-12	1899-12-31 10:45:00		45	49	no	0	0	0	0	0	0	0	0	0	0		2013-06-12 10:45:00	41437.5	0.0277778	40	52	2013-06-10 08:30:00	2.09375	2013-06-12	41435	2	morning	morning 2	14	12	26			210
52	2013-06-12	1899-12-31 11:25:00		40	42	no	0	0	0	0	0	0	0	0	0	0		2013-06-12 11:25:00	41437.5	0.0173611	25	52	2013-06-10 08:30:00	2.12153	2013-06-12	41435	2	morning	morning 2	14	12	26			210
52	2013-06-12	1899-12-31 11:50:00		53	54	no	0	0	0	0	0	0	0	0	0	0		2013-06-12 11:50:00	41437.7	0.186806	269	52	2013-06-10 08:30:00	2.13889	2013-06-12	41435	2	morning	morning 2	14	12	26			210
52	2013-06-12	1899-12-31 16:19:00	5	37	39	yes	6	0	0	0	0	1	0	0	0	0		2013-06-12 16:19:00	41437.7	0.00416667	6	52	2013-06-10 08:30:00	2.32569	2013-06-12	41435	2	afternoon	afternoon 2	16	12	28
52	2013-06-12	1899-12-31 16:25:00				no	0	0	0	0	0	0	0	0	0	0		2013-06-12 16:25:00	41437.7	0.0513889	74	52	2013-06-10 08:30:00	2.32986	2013-06-12	41435	2	afternoon	afternoon 2	16	12	28
52	2013-06-12	1899-12-31 17:39:00		38	40	no	0	0	0	0	0	0	0	0	0	0		2013-06-12 17:39:00	41437.8	0.0243056	35	52	2013-06-10 08:30:00	2.38125	2013-06-12	41435	2	evening	evening 2	17	12	29
52	2013-06-12	1899-12-31 18:14:00				no	0	0	0	0	0	0	0	0	0	0		2013-06-12 18:14:00	41438.4	0.636111		52	2013-06-10 08:30:00	2.40556	2013-06-12	41435	2	evening	evening 2	17	12	29
52	2013-06-13	1899-12-31 09:30:00		44	45	no	0	0	0	0	0	0	0	0	0	0		2013-06-13 09:30:00	41438.4	0.0243056	35	52	2013-06-10 08:30:00	3.04167	2013-06-13	41435	3	morning	morning 3	19	18	37			134
52	2013-06-13	1899-12-31 10:05:00		31	32	no	0	0	0	0	0	0	0	0	0	0		2013-06-13 10:05:00	41438.4	0.0173611	25	52	2013-06-10 08:30:00	3.06597	2013-06-13	41435	3	morning	morning 3	19	18	37			134
52	2013-06-13	1899-12-31 10:30:00		34	45	no	0	0	0	0	0	0	0	0	0	0		2013-06-13 10:30:00	41438.5	0.0347222	50	52	2013-06-10 08:30:00	3.08333	2013-06-13	41435	3	morning	morning 3	19	18	37			134
52	2013-06-13	1899-12-31 11:20:00		41	52	no	0	0	0	0	0	0	0	0	0	0		2013-06-13 11:20:00	41438.5	0.0541667	78	52	2013-06-10 08:30:00	3.11806	2013-06-13	41435	3	morning	morning 3	20	18	38			134
52	2013-06-13	1899-12-31 12:38:00		47	54	no	0	0	0	0	0	0	0	0	0	0		2013-06-13 12:38:00	41438.7	0.195833	282	52	2013-06-10 08:30:00	3.17222	2013-06-13	41435	3	afternoon	afternoon 3	21	18	39
52	2013-06-13	1899-12-31 17:20:00		36	38	no	0	0	0	0	0	0	0	0	0	0		2013-06-13 17:20:00	41438.8	0.0416667	60	52	2013-06-10 08:30:00	3.36806	2013-06-13	41435	3	evening	evening 3	23	18	41			120
52	2013-06-13	1899-12-31 18:20:00		36	40	no	0	0	0	0	0	0	0	0	0	0		2013-06-13 18:20:00	41438.8	0.0381944	55	52	2013-06-10 08:30:00	3.40972	2013-06-13	41435	3	evening	evening 3	23	18	41			120
52	2013-06-13	1899-12-31 19:15:00		35	37	no	0	0	0	0	0	0	0	0	0	0		2013-06-13 19:15:00	41479.5	40.6875		52	2013-06-10 08:30:00	3.44792	2013-06-13	41435	3	evening	evening 3	24	18	42			120
70	2013-07-24	1899-12-31 11:45:00	2	33	36	y	8	0	0	0	0	10	0	0	1	0		2013-07-24 11:45:00	41479.5	0.00347222	5	70	2013-07-24 08:30:00	0.135417	2013-07-24	41479	0	morning	morning 0	2	0	2
70	2013-07-24	1899-12-31 11:50:00	2	35	40	y	7	0	0	0	0	14	0	0	4	0		2013-07-24 11:50:00	41479.5	0.00347222	5	70	2013-07-24 08:30:00	0.138889	2013-07-24	41479	0	morning	morning 0	2	0	2
70	2013-07-24	1899-12-31 11:55:00	2	35	42	y	14	0	0	0	0	10	0	0	9	0		2013-07-24 11:55:00	41479.5	0.0347222	50	70	2013-07-24 08:30:00	0.142361	2013-07-24	41479	0	morning	morning 0	2	0	2
70	2013-07-24	1899-12-31 12:45:00	2	37	43	y	7	0	0	0	0	5	0	0	1	0		2013-07-24 12:45:00	41479.5	0.00347222	5	70	2013-07-24 08:30:00	0.177083	2013-07-24	41479	0	afternoon	afternoon 0	3	0	3		sunny
70	2013-07-24	1899-12-31 12:50:00	2	39	46	y	8	0	0	0	0	12	0	0	0	0		2013-07-24 12:50:00	41479.5	0.00347222	5	70	2013-07-24 08:30:00	0.180556	2013-07-24	41479	0	afternoon	afternoon 0	3	0	3
70	2013-07-24	1899-12-31 12:55:00	2	36	39	y	12	0	0	0	0	11	0	0	0	0		2013-07-24 12:55:00	41479.6	0.0243056	35	70	2013-07-24 08:30:00	0.184028	2013-07-24	41479	0	afternoon	afternoon 0	3	0	3
70	2013-07-24	1899-12-31 13:30:00	0	39	49	n	0	0	0	0	0	0	0	0	0	0	15	2013-07-24 13:30:00	41479.6	0.00347222	5	70	2013-07-24 08:30:00	0.208333	2013-07-24	41479	0	afternoon	afternoon 0	3	0	3
70	2013-07-24	1899-12-31 13:35:00	0	39	43	n	0	0	0	0	0	0	0	0	0	0		2013-07-24 13:35:00	41480.4	0.840278		70	2013-07-24 08:30:00	0.211806	2013-07-24	41479	0	afternoon	afternoon 0	3	0	3
70	2013-07-25	1899-12-31 09:45:00	0	27	27	n	0	0	0	0	0	0	0	0	0	0		2013-07-25 09:45:00	41480.5	0.118056	170	70	2013-07-24 08:30:00	1.05208	2013-07-25	41479	1	morning	morning 1	7	6	13		cloudy
70	2013-07-25	1899-12-31 12:35:00	2	34	35	y	13	0	0	1	0	13	0	0	0	0	16	2013-07-25 12:35:00	41480.5	0.00347222	5	70	2013-07-24 08:30:00	1.17014	2013-07-25	41479	1	afternoon	afternoon 1	9	6	15
70	2013-07-25	1899-12-31 12:40:00	2	34	36	y	14	0	0	0	0	14	0	0	0	0		2013-07-25 12:40:00	41480.5	0.00416667	6	70	2013-07-24 08:30:00	1.17361	2013-07-25	41479	1	afternoon	afternoon 1	9	6	15
70	2013-07-25	1899-12-31 12:46:00	2	33	34	y	11	0	0	1	0	15	0	0	0	0		2013-07-25 12:46:00	41480.6	0.0305556	44	70	2013-07-24 08:30:00	1.17778	2013-07-25	41479	1	afternoon	afternoon 1	9	6	15
70	2013-07-25	1899-12-31 13:30:00	2	32	33	y	8	0	0	0	0	9	0	0	0	0		2013-07-25 13:30:00	41480.6	0.00347222	5	70	2013-07-24 08:30:00	1.20833	2013-07-25	41479	1	afternoon	afternoon 1	9	6	15
70	2013-07-25	1899-12-31 13:35:00	2	31	33	y	7	0	0	1	0	8	0	0	0	0		2013-07-25 13:35:00	41480.6	0.00347222	5	70	2013-07-24 08:30:00	1.21181	2013-07-25	41479	1	afternoon	afternoon 1	9	6	15
70	2013-07-25	1899-12-31 13:40:00	2	32	33	y	8	0	0	1	0	8	0	0	0	0		2013-07-25 13:40:00	41480.7	0.09375	135	70	2013-07-24 08:30:00	1.21528	2013-07-25	41479	1	afternoon	afternoon 1	9	6	15
70	2013-07-25	1899-12-31 15:55:00	0	29	29	n	0	0	0	0	0	0	0	0	0	0		2013-07-25 15:55:00	41480.7	0.0243056	35	70	2013-07-24 08:30:00	1.30903	2013-07-25	41479	1	afternoon	afternoon 1	10	6	16		overcast
70	2013-07-25	1899-12-31 16:30:00	2	28	29	y	0	0	0	0	0	0	0	0	0	0		2013-07-25 16:30:00	41480.7	0.00347222	5	70	2013-07-24 08:30:00	1.33333	2013-07-25	41479	1	afternoon	afternoon 1	10	6	16
70	2013-07-25	1899-12-31 16:35:00	0	28	29	n	0	0	0	0	0	0	0	0	0	0		2013-07-25 16:35:00	41481.4	0.701389		70	2013-07-24 08:30:00	1.33681	2013-07-25	41479	1	afternoon	afternoon 1	11	6	17
70	2013-07-26	1899-12-31 09:25:00	0	26	28	n	0	0	0	0	0	0	0	0	0	0		2013-07-26 09:25:00	41481.4	0.03125	45	70	2013-07-24 08:30:00	2.03819	2013-07-26	41479	2	morning	morning 2	13	12	25
70	2013-07-26	1899-12-31 10:10:00	2	31	33	y	16	0	0	0	0	11	0	0	0	0		2013-07-26 10:10:00	41481.4	0.00347222	5	70	2013-07-24 08:30:00	2.06944	2013-07-26	41479	2	morning	morning 2	13	12	25
70	2013-07-26	1899-12-31 10:15:00	2	30	33	y	9	0	0	0	0	10	0	0	0	0		2013-07-26 10:15:00	41481.4	0.00347222	5	70	2013-07-24 08:30:00	2.07292	2013-07-26	41479	2	morning	morning 2	13	12	25
70	2013-07-26	1899-12-31 10:20:00	2	30	33	y	13	0	0	0	0	8	0	0	1	0		2013-07-26 10:20:00	41481.5	0.03125	45	70	2013-07-24 08:30:00	2.07639	2013-07-26	41479	2	morning	morning 2	13	12	25
70	2013-07-26	1899-12-31 11:05:00	2	30	32	y	8	0	0	0	1	18	0	0	0	0		2013-07-26 11:05:00	41481.5	0.00347222	5	70	2013-07-24 08:30:00	2.10764	2013-07-26	41479	2	morning	morning 2	14	12	26		sunny
70	2013-07-26	1899-12-31 11:10:00	2	33	37	y	14	0	0	0	0	11	0	0	0	0		2013-07-26 11:10:00	41481.5	0.00347222	5	70	2013-07-24 08:30:00	2.11111	2013-07-26	41479	2	morning	morning 2	14	12	26
70	2013-07-26	1899-12-31 11:15:00	2	32	42	y	7	0	0	1		6	0	0	0	0		2013-07-26 11:15:00	41481.5	0.0347222	50	70	2013-07-24 08:30:00	2.11458	2013-07-26	41479	2	morning	morning 2	14	12	26
70	2013-07-26	1899-12-31 12:05:00	2	39	46	y	3	0	0	0	0	2	0	0	0	0		2013-07-26 12:05:00	41481.5	0.00347222	5	70	2013-07-24 08:30:00	2.14931	2013-07-26	41479	2	afternoon	afternoon 2	14	12	26
70	2013-07-26	1899-12-31 12:10:00	2	33	38	y	8	0	0	1	0	4	0	0	0	0		2013-07-26 12:10:00	41481.5	0.00347222	5	70	2013-07-24 08:30:00	2.15278	2013-07-26	41479	2	afternoon	afternoon 2	14	12	26		cloudy
70	2013-07-26	1899-12-31 12:15:00	2	36	43	y	2	0	0	0	0	5	0	0	0	0		2013-07-26 12:15:00	41481.5	0.0277778	40	70	2013-07-24 08:30:00	2.15625	2013-07-26	41479	2	afternoon	afternoon 2	14	12	26
70	2013-07-26	1899-12-31 12:55:00	2	40	44	y	2	0	0	0	0	3	0	0	0	0		2013-07-26 12:55:00	41481.5	0.00347222	5	70	2013-07-24 08:30:00	2.18403	2013-07-26	41479	2	afternoon	afternoon 2	15	12	27
70	2013-07-26	1899-12-31 13:00:00	2	35	54	n	0	0	0	0	0	0	0	0	0	0		2013-07-26 13:00:00	41481.6	0.0173611	25	70	2013-07-24 08:30:00	2.1875	2013-07-26	41479	2	afternoon	afternoon 2	15	12	27
70	2013-07-26	1899-12-31 13:25:00	2	43	45	n	0	0	0	0	0	0	0	0	0	0	22	2013-07-26 13:25:00	41481.7	0.118056	170	70	2013-07-24 08:30:00	2.20486	2013-07-26	41479	2	afternoon	afternoon 2	15	12	27
70	2013-07-26	1899-12-31 16:15:00	2	44	46	y	2	0	0	0	0	1	0	0	0	0		2013-07-26 16:15:00	41481.7	0.00347222	5	70	2013-07-24 08:30:00	2.32292	2013-07-26	41479	2	afternoon	afternoon 2	16	12	28
70	2013-07-26	1899-12-31 16:20:00	2	37	47	n	0	0	0	0	0	0	0	0	0	0		2013-07-26 16:20:00	41481.7	0.0208333	30	70	2013-07-24 08:30:00	2.32639	2013-07-26	41479	2	afternoon	afternoon 2	16	12	28
70	2013-07-26	1899-12-31 16:50:00	2	36	40	y	13	0	0	0	0	5	0	0	0	0		2013-07-26 16:50:00	41481.7	0.00347222	5	70	2013-07-24 08:30:00	2.34722	2013-07-26	41479	2	afternoon	afternoon 2	17	12	29
70	2013-07-26	1899-12-31 16:55:00	2	34	39	y	9	0	0	0	0	10	0	0	0	1		2013-07-26 16:55:00	41481.7	0.00347222	5	70	2013-07-24 08:30:00	2.35069	2013-07-26	41479	2	afternoon	afternoon 2	17	12	29
70	2013-07-26	1899-12-31 17:00:00	2	32	36	y	12	0	0	0	0	8	0	0	1	2		2013-07-26 17:00:00	41481.7	0.03125	45	70	2013-07-24 08:30:00	2.35417	2013-07-26	41479	2	evening	evening 2	17	12	29
70	2013-07-26	1899-12-31 17:45:00	2	31	34	y	13	0	0	0	0	10	0	0	0	0		2013-07-26 17:45:00	41481.7	0.00347222	5	70	2013-07-24 08:30:00	2.38542	2013-07-26	41479	2	evening	evening 2	17	12	29
70	2013-07-26	1899-12-31 17:50:00	2	30	35	y	12	0	0	0	0	12	0	0	0	0		2013-07-26 17:50:00	41481.7	0.00347222	5	70	2013-07-24 08:30:00	2.38889	2013-07-26	41479	2	evening	evening 2	17	12	29
70	2013-07-26	1899-12-31 17:55:00	2	30	36	y	16	0	0	0	0	7	0	0	0	0		2013-07-26 17:55:00	41482.4	0.65625		70	2013-07-24 08:30:00	2.39236	2013-07-26	41479	2	evening	evening 2	17	12	29
70	2013-07-27	1899-12-31 09:40:00	2	29	31	y	0	0	0	0	0	0	0	0	0	0		2013-07-27 09:40:00	41482.4	0.0347222	50	70	2013-07-24 08:30:00	3.04861	2013-07-27	41479	3	morning	morning 3	19	18	37
70	2013-07-27	1899-12-31 10:30:00	2	30	33	y	21	0	0	2	0	23	0	0	0	0		2013-07-27 10:30:00	41482.4	0.00347222	5	70	2013-07-24 08:30:00	3.08333	2013-07-27	41479	3	morning	morning 3	19	18	37
70	2013-07-27	1899-12-31 10:35:00	2	30	33	y	26	0	0	2	1	26	0	0	1	1		2013-07-27 10:35:00	41482.4	0.00347222	5	70	2013-07-24 08:30:00	3.08681	2013-07-27	41479	3	morning	morning 3	20	18	38
70	2013-07-27	1899-12-31 10:40:00	2	33	39	y	21	0	0	0	0	23	0	0	0	0		2013-07-27 10:40:00	41482.5	0.03125	45	70	2013-07-24 08:30:00	3.09028	2013-07-27	41479	3	morning	morning 3	20	18	38		sunny
70	2013-07-27	1899-12-31 11:25:00	2	31	35	y	6	0	0	0	0	14	0	0	0	0		2013-07-27 11:25:00	41482.5	0.00347222	5	70	2013-07-24 08:30:00	3.12153	2013-07-27	41479	3	morning	morning 3	20	18	38
70	2013-07-27	1899-12-31 11:30:00	2	34	39	y	7	0	0	0	0	14	0	0	1	2		2013-07-27 11:30:00	41482.5	0.00347222	5	70	2013-07-24 08:30:00	3.125	2013-07-27	41479	3	morning	morning 3	20	18	38
70	2013-07-27	1899-12-31 11:35:00	2	35	41	y	7	0	0	0	0	7	0	0	0	0		2013-07-27 11:35:00	41482.5	0.0277778	40	70	2013-07-24 08:30:00	3.12847	2013-07-27	41479	3	morning	morning 3	20	18	38
70	2013-07-27	1899-12-31 12:15:00	0	42	53	n	0	0	0	0	0	0	0	0	0	0		2013-07-27 12:15:00	41482.5	0.0208333	30	70	2013-07-24 08:30:00	3.15625	2013-07-27	41479	3	afternoon	afternoon 3	20	18	38
70	2013-07-27	1899-12-31 12:45:00	0	45	59	n	0	0	0	0	0	0	0	0	0	0	29	2013-07-27 12:45:00	41482.7	0.163194	235	70	2013-07-24 08:30:00	3.17708	2013-07-27	41479	3	afternoon	afternoon 3	21	18	39
70	2013-07-27	1899-12-31 16:40:00	2	35	38	y	15	0	0	0	0	11	0	0	0	0		2013-07-27 16:40:00	41482.7	0.00208333	3	70	2013-07-24 08:30:00	3.34028	2013-07-27	41479	3	afternoon	afternoon 3	23	18	41
70	2013-07-27	1899-12-31 16:43:00	2	35	32	y	12	0	0	0	0	13	0	0	0	0		2013-07-27 16:43:00	41482.7	0.00208333	3	70	2013-07-24 08:30:00	3.34236	2013-07-27	41479	3	afternoon	afternoon 3	23	18	41
70	2013-07-27	1899-12-31 16:46:00	2	34	36	y	14	0	0	0	0	8	0	0	0	0		2013-07-27 16:46:00	41482.7	0.0319444	46	70	2013-07-24 08:30:00	3.34444	2013-07-27	41479	3	afternoon	afternoon 3	23	18	41
70	2013-07-27	1899-12-31 17:32:00	2	32	33	y	3	0	0	0	1	5	0	0	3	0		2013-07-27 17:32:00	41482.7	0.00208333	3	70	2013-07-24 08:30:00	3.37639	2013-07-27	41479	3	evening	evening 3	23	18	41
70	2013-07-27	1899-12-31 17:35:00	2	31	33	y	5	0	0	0	0	4	0	0	2	0		2013-07-27 17:35:00	41482.7	0.00208333	3	70	2013-07-24 08:30:00	3.37847	2013-07-27	41479	3	evening	evening 3	23	18	41
70	2013-07-27	1899-12-31 17:38:00	2	31	33	y	4	0	0	0	0	4	0	0	0	0		2013-07-27 17:38:00	41483.4	0.675		70	2013-07-24 08:30:00	3.38056	2013-07-27	41479	3	evening	evening 3	23	18	41
70	2013-07-28	1899-12-31 09:50:00	0	27	29	n	0	0	0	0	0	0	0	0	0	0		2013-07-28 09:50:00	41483.4	0.0277778	40	70	2013-07-24 08:30:00	4.05556	2013-07-28	41479	4	morning	morning 4	25	24	49
70	2013-07-28	1899-12-31 10:30:00	2	31	33	y	11	0	0	0	0	16	0	0	0	0		2013-07-28 10:30:00	41483.4	0.00347222	5	70	2013-07-24 08:30:00	4.08333	2013-07-28	41479	4	morning	morning 4	25	24	49
70	2013-07-28	1899-12-31 10:35:00	2	30	31	y	5	0	0	0	0	8	0	0	0	0		2013-07-28 10:35:00	41483.4	0.00347222	5	70	2013-07-24 08:30:00	4.08681	2013-07-28	41479	4	morning	morning 4	26	24	50
70	2013-07-28	1899-12-31 10:40:00	2	31	33	y	12	0	0	0	0	16	0	0	3	0		2013-07-28 10:40:00	41483.5	0.03125	45	70	2013-07-24 08:30:00	4.09028	2013-07-28	41479	4	morning	morning 4	26	24	50
70	2013-07-28	1899-12-31 11:25:00	0	30	39	n	0	0	0	0	0	0	0	0	0	0		2013-07-28 11:25:00	41483.7	0.222222	320	70	2013-07-24 08:30:00	4.12153	2013-07-28	41479	4	morning	morning 4	26	24	50
70	2013-07-28	1899-12-31 16:45:00	0	34	37	n	0	0	0	0	0	0	0	0	0	0		2013-07-28 16:45:00	41483.7	0.0277778	40	70	2013-07-24 08:30:00	4.34375	2013-07-28	41479	4	afternoon	afternoon 4	29	24	53
70	2013-07-28	1899-12-31 17:25:00	2	30	31	y	6	0	0	0	0	7	0	0	0	0		2013-07-28 17:25:00	41483.7	0.00138889	2	70	2013-07-24 08:30:00	4.37153	2013-07-28	41479	4	evening	eveing 4	29	24	53
70	2013-07-28	1899-12-31 17:27:00	2	30	31	y	6	0	0	1	0	5	0	0	0	1		2013-07-28 17:27:00	41483.7	0.00208333	3	70	2013-07-24 08:30:00	4.37292	2013-07-28	41479	4	evening	eveing 4	29	24	53
70	2013-07-28	1899-12-31 17:30:00	2	30	32	y	2	0	0	0	0	5	0	0	0	2		2013-07-28 17:30:00	41483.8	0.0347222	50	70	2013-07-24 08:30:00	4.375	2013-07-28	41479	4	evening	eveing 4	29	24	53
70	2013-07-28	1899-12-31 18:20:00	0	29	29	n	0	0	0	0	0	0	0	0	0	1		2013-07-28 18:20:00	41479.5	-4.26042		70	2013-07-24 08:30:00	4.40972	2013-07-28	41479	4	evening	eveing 4	29	24	53
85	2013-07-24	1899-12-31 12:05:00	2	33	35	y	89	0	1	6	26	54	0	0	0	0		2013-07-24 12:05:00	41479.5	0.00347222	5	85	2013-07-24 08:30:00	0.149306	2013-07-24	41479	0	afternoon	afternoon 0	2	0	2
85	2013-07-24	1899-12-31 12:10:00	2	34	39	y	48	0	0	5	8	45	0	0	0	0		2013-07-24 12:10:00	41479.5	0.00347222	5	85	2013-07-24 08:30:00	0.152778	2013-07-24	41479	0	afternoon	afternoon 0	2	0	2
85	2013-07-24	1899-12-31 12:15:00	2	31	34	y	43	0	0	12	5	26	0	0	0	0		2013-07-24 12:15:00	41479.5	0.03125	45	85	2013-07-24 08:30:00	0.15625	2013-07-24	41479	0	afternoon	afternoon 0	2	0	2		cloudy
85	2013-07-24	1899-12-31 13:00:00	2	34	37	y	27	0	0	1	14	14	0	0	0	0		2013-07-24 13:00:00	41479.5	0.00347222	5	85	2013-07-24 08:30:00	0.1875	2013-07-24	41479	0	afternoon	afternoon 0	3	0	3
85	2013-07-24	1899-12-31 13:05:00	2	38	47	y	24	0	0	0	9	15	0	0	0	0		2013-07-24 13:05:00	41479.5	0.00347222	5	85	2013-07-24 08:30:00	0.190972	2013-07-24	41479	0	afternoon	afternoon 0	3	0	3
85	2013-07-24	1899-12-31 13:10:00	2	38	44	y	15	0	0	1	7	17	0	0	0	0	38	2013-07-24 13:10:00	41479.6	0.0208333	30	85	2013-07-24 08:30:00	0.194444	2013-07-24	41479	0	afternoon	afternoon 0	3	0	3
85	2013-07-24	1899-12-31 13:40:00	2	41	45	y	3	0	0	0	0	6	0	0	0	0		2013-07-24 13:40:00	41480.6	0.982639		85	2013-07-24 08:30:00	0.215278	2013-07-24	41479	0	afternoon	afternoon 0	3	0	3
85	2013-07-25	1899-12-31 13:15:00	2	32	34	y	129	0	3	12	10	103	0	1	0	0		2013-07-25 13:15:00	41480.6	0.00347222	5	85	2013-07-24 08:30:00	1.19792	2013-07-25	41479	1	afternoon	afternoon 1	9	6	15		cloudy
85	2013-07-25	1899-12-31 13:20:00	2	32	35	y	119	0	2	20	7	105	0	0	0	0		2013-07-25 13:20:00	41480.6	0.00347222	5	85	2013-07-24 08:30:00	1.20139	2013-07-25	41479	1	afternoon	afternoon 1	9	6	15
85	2013-07-25	1899-12-31 13:25:00	2	31	34	y	117	0	3	18	8	102	0	0	0	0		2013-07-25 13:25:00	41480.6	0.0243056	35	85	2013-07-24 08:30:00	1.20486	2013-07-25	41479	1	afternoon	afternoon 1	9	6	15
85	2013-07-25	1899-12-31 14:00:00	2	30	33	y	98	0	2	20	3	100	0	0	0	0		2013-07-25 14:00:00	41480.6	0.00347222	5	85	2013-07-24 08:30:00	1.22917	2013-07-25	41479	1	afternoon	afternoon 1	9	6	15
85	2013-07-25	1899-12-31 14:05:00	2	31	33	y	89	0	2	16	4	n/a	0	0	0	0		2013-07-25 14:05:00	41480.6	0.00347222	5	85	2013-07-24 08:30:00	1.23264	2013-07-25	41479	1	afternoon	afternoon 1	9	6	15
85	2013-07-25	1899-12-31 14:10:00	2	31	33	y	96	0	1	18	5	92	0	0	0	0		2013-07-25 14:10:00	41480.6	0.0555556	80	85	2013-07-24 08:30:00	1.23611	2013-07-25	41479	1	afternoon	afternoon 1	9	6	15
85	2013-07-25	1899-12-31 15:30:00	2	30	31	y	86	0	0	37	9	59	0	0	0	0		2013-07-25 15:30:00	41480.6	0.00347222	5	85	2013-07-24 08:30:00	1.29167	2013-07-25	41479	1	afternoon	afternoon 1	10	6	16		overcast
85	2013-07-25	1899-12-31 15:35:00	2	30	30	y	39	0	0	13	10	34	0	0	0	0		2013-07-25 15:35:00	41480.7	0.00347222	5	85	2013-07-24 08:30:00	1.29514	2013-07-25	41479	1	afternoon	afternoon 1	10	6	16
85	2013-07-25	1899-12-31 15:40:00	2	29	30	y	37	0	0	26	6	32	0	0	0	0		2013-07-25 15:40:00	41480.7	0.0208333	30	85	2013-07-24 08:30:00	1.29861	2013-07-25	41479	1	afternoon	afternoon 1	10	6	16
85	2013-07-25	1899-12-31 16:10:00	2	30	31	y	12	0	0	10	1	9	0	0	0	0		2013-07-25 16:10:00	41480.7	0.00347222	5	85	2013-07-24 08:30:00	1.31944	2013-07-25	41479	1	afternoon	afternoon 1	10	6	16		rain
85	2013-07-25	1899-12-31 16:15:00	2	29	30	y	5	0	0	4	0	12	0	0	0	0		2013-07-25 16:15:00	41480.7	0.00347222	5	85	2013-07-24 08:30:00	1.32292	2013-07-25	41479	1	afternoon	afternoon 1	10	6	16
85	2013-07-25	1899-12-31 16:20:00	2	28	29	y	15	0	0	10	1	16	0	0	0	0		2013-07-25 16:20:00	41480.7	0.0173611	25	85	2013-07-24 08:30:00	1.32639	2013-07-25	41479	1	afternoon	afternoon 1	10	6	16
85	2013-07-25	1899-12-31 16:45:00	2	28	28	y	9	0	0	5	0	4	0	0	0	0		2013-07-25 16:45:00	41480.7	0.00347222	5	85	2013-07-24 08:30:00	1.34375	2013-07-25	41479	1	afternoon	afternoon 1	11	6	17
85	2013-07-25	1899-12-31 16:50:00	2	26	27	y	4	0	0	1	0	1	0	0	0	0		2013-07-25 16:50:00	41480.7	0.00347222	5	85	2013-07-24 08:30:00	1.34722	2013-07-25	41479	1	afternoon	afternoon 1	11	6	17
85	2013-07-25	1899-12-31 16:55:00	2	27	27	n	0	0	0	0	0	0	0	0	0	0		2013-07-25 16:55:00	41481.4	0.690972		85	2013-07-24 08:30:00	1.35069	2013-07-25	41479	1	afternoon	afternoon 1	11	6	17		thunder/rain
85	2013-07-26	1899-12-31 09:30:00	2	25	31	y	29	0	0	2	6	26	0	0	0	0		2013-07-26 09:30:00	41481.4	0.00555556	8	85	2013-07-24 08:30:00	2.04167	2013-07-26	41479	2	morning	morning 2	13	12	25
85	2013-07-26	1899-12-31 09:38:00	2	26	33	y	49	0	0	7	6	58	0	0	0	1		2013-07-26 09:38:00	41481.4	0.00486111	7	85	2013-07-24 08:30:00	2.04722	2013-07-26	41479	2	morning	morning 2	13	12	25
85	2013-07-26	1899-12-31 09:45:00	2	26	34	y	89	0	0	22	6	65	0	0	0	0		2013-07-26 09:45:00	41481.4	0.0277778	40	85	2013-07-24 08:30:00	2.05208	2013-07-26	41479	2	morning	morning 2	13	12	25
85	2013-07-26	1899-12-31 10:25:00	2	29	39	y	110	0	4	15	8	74	0	0	0	0		2013-07-26 10:25:00	41481.4	0.00347222	5	85	2013-07-24 08:30:00	2.07986	2013-07-26	41479	2	morning	morning 2	13	12	25
85	2013-07-26	1899-12-31 10:30:00	2	33	40	y	124	0	5	28	5	120	0	0	0	0		2013-07-26 10:30:00	41481.4	0.00347222	5	85	2013-07-24 08:30:00	2.08333	2013-07-26	41479	2	morning	morning 2	13	12	25
85	2013-07-26	1899-12-31 10:35:00	2	32	42	y	121	0	7	33	6	128	0	1	0	0		2013-07-26 10:35:00	41481.5	0.03125	45	85	2013-07-24 08:30:00	2.08681	2013-07-26	41479	2	morning	morning 2	14	12	26
85	2013-07-26	1899-12-31 11:20:00	2	37	49	y	77	0	0	54	3	62	0	0	0	0		2013-07-26 11:20:00	41481.5	0.00347222	5	85	2013-07-24 08:30:00	2.11806	2013-07-26	41479	2	morning	morning 2	14	12	26
85	2013-07-26	1899-12-31 11:25:00	2	35	46	y	50	0	0	16	2	47	0	0	0	0		2013-07-26 11:25:00	41481.5	0.00347222	5	85	2013-07-24 08:30:00	2.12153	2013-07-26	41479	2	morning	morning 2	14	12	26		overcast
85	2013-07-26	1899-12-31 11:30:00	2	32	38	y	70	0	2	37	5	61	0	0	0	0		2013-07-26 11:30:00	41481.5	0.0347222	50	85	2013-07-24 08:30:00	2.125	2013-07-26	41479	2	morning	morning 2	14	12	26
85	2013-07-26	1899-12-31 12:20:00	2	33	36	y	62	0	0	39	7	28	0	0	0	0		2013-07-26 12:20:00	41481.5	0.00347222	5	85	2013-07-24 08:30:00	2.15972	2013-07-26	41479	2	afternoon	afternoon 2	14	12	26		sunny
85	2013-07-26	1899-12-31 12:25:00	2	40	45	y	22	0	0	4	6	11	0	0	0	0		2013-07-26 12:25:00	41481.5	0.00347222	5	85	2013-07-24 08:30:00	2.16319	2013-07-26	41479	2	afternoon	afternoon 2	14	12	26
85	2013-07-26	1899-12-31 12:30:00	2	40	54	y	7	0	0	0	0	11	0	0	0	0		2013-07-26 12:30:00	41481.5	0.0243056	35	85	2013-07-24 08:30:00	2.16667	2013-07-26	41479	2	afternoon	afternoon 2	15	12	27
85	2013-07-26	1899-12-31 13:05:00	2	36	41	y	22	0	0	4	4	10	0	0	0	0	43	2013-07-26 13:05:00	41481.5	0.00347222	5	85	2013-07-24 08:30:00	2.19097	2013-07-26	41479	2	afternoon	afternoon 2	15	12	27
85	2013-07-26	1899-12-31 13:10:00	2	44	53	y	5	0	0	2	0	1	0	0	0	0		2013-07-26 13:10:00	41481.6	0.00347222	5	85	2013-07-24 08:30:00	2.19444	2013-07-26	41479	2	afternoon	afternoon 2	15	12	27
85	2013-07-26	1899-12-31 13:15:00	2	46	50	y	8	0	0	0	1	0	0	0	0	0		2013-07-26 13:15:00	41481.7	0.110417	159	85	2013-07-24 08:30:00	2.19792	2013-07-26	41479	2	afternoon	afternoon 2	15	12	27
85	2013-07-26	1899-12-31 15:54:00	2	36	39	y	51	0	0	10	6	32	0	0	0	0		2013-07-26 15:54:00	41481.7	0.00486111	7	85	2013-07-24 08:30:00	2.30833	2013-07-26	41479	2	afternoon	afternoon 2	16	12	28
85	2013-07-26	1899-12-31 16:01:00	2	35	37	y	43	0	0	3	6	39	0	0	0	0		2013-07-26 16:01:00	41481.7	0.00347222	5	85	2013-07-24 08:30:00	2.31319	2013-07-26	41479	2	afternoon	afternoon 2	16	12	28
85	2013-07-26	1899-12-31 16:06:00	2	35	38	y	70	0	0	9	3	32	0	0	0	0		2013-07-26 16:06:00	41481.7	0.0166667	24	85	2013-07-24 08:30:00	2.31667	2013-07-26	41479	2	afternoon	afternoon 2	16	12	28
85	2013-07-26	1899-12-31 16:30:00	2	34	38	y	51	0	0	6	7	85	0	0	0	0		2013-07-26 16:30:00	41481.7	0.00555556	8	85	2013-07-24 08:30:00	2.33333	2013-07-26	41479	2	afternoon	afternoon 2	16	12	28
85	2013-07-26	1899-12-31 16:38:00	2	36	40	y	86	1	0	6	6	89	0	0	0	0		2013-07-26 16:38:00	41481.7	0.00277778	4	85	2013-07-24 08:30:00	2.33889	2013-07-26	41479	2	afternoon	afternoon 2	17	12	29
85	2013-07-26	1899-12-31 16:42:00	2	36	42	y	93	0	0	12	6	89	0	0	0	0		2013-07-26 16:42:00	41481.7	0.0298611	43	85	2013-07-24 08:30:00	2.34167	2013-07-26	41479	2	afternoon	afternoon 2	17	12	29
85	2013-07-26	1899-12-31 17:25:00	2	36	42	y	90	1	0	15	7	92	0	0	0	0		2013-07-26 17:25:00	41481.7	0.00347222	5	85	2013-07-24 08:30:00	2.37153	2013-07-26	41479	2	evening	evening 2	17	12	29
85	2013-07-26	1899-12-31 17:30:00	2	36	42	y	97	0	0	17	4	93	0	0	0	0		2013-07-26 17:30:00	41481.7	0.00347222	5	85	2013-07-24 08:30:00	2.375	2013-07-26	41479	2	evening	evening 2	17	12	29
85	2013-07-26	1899-12-31 17:35:00	2	36	42	y	88	0	0	19	5	86	0	0	0	0		2013-07-26 17:35:00	41482.4	0.677083		85	2013-07-24 08:30:00	2.37847	2013-07-26	41479	2	evening	evening 2	17	12	29		rain @ 18:15
85	2013-07-27	1899-12-31 09:50:00	2	27	30	y	57	0	6	44	3	69	0	0	0	0		2013-07-27 09:50:00	41482.4	0.00347222	5	85	2013-07-24 08:30:00	3.05556	2013-07-27	41479	3	morning	morning 3	19	18	37
85	2013-07-27	1899-12-31 09:55:00	2	27	31	y	81	1	3	20	8	78	0	0	0	0		2013-07-27 09:55:00	41482.4	0.00347222	5	85	2013-07-24 08:30:00	3.05903	2013-07-27	41479	3	morning	morning 3	19	18	37		overcast
85	2013-07-27	1899-12-31 10:00:00	2	28	31	y	84	2	6	23	7	89	0	0	0	0		2013-07-27 10:00:00	41482.4	0.03125	45	85	2013-07-24 08:30:00	3.0625	2013-07-27	41479	3	morning	morning 3	19	18	37
85	2013-07-27	1899-12-31 10:45:00	2	31	34	y	100	3	14	24	7	94	0	0	0	0		2013-07-27 10:45:00	41482.5	0.00347222	5	85	2013-07-24 08:30:00	3.09375	2013-07-27	41479	3	morning	morning 3	20	18	38
85	2013-07-27	1899-12-31 10:50:00	2	31	34	y	n/a	1	10	27	11	93	0	0	0	0		2013-07-27 10:50:00	41482.5	0.00347222	5	85	2013-07-24 08:30:00	3.09722	2013-07-27	41479	3	morning	morning 3	20	18	38
85	2013-07-27	1899-12-31 10:55:00	2	31	35	y	93	0	15	29	7	77	0	0	0	0		2013-07-27 10:55:00	41482.5	0.03125	45	85	2013-07-24 08:30:00	3.10069	2013-07-27	41479	3	morning	morning 3	20	18	38
85	2013-07-27	1899-12-31 11:40:00	2	38	44	y	40	0	6	9	3	43	0	0	0	0		2013-07-27 11:40:00	41482.5	0.00347222	5	85	2013-07-24 08:30:00	3.13194	2013-07-27	41479	3	morning	morning 3	20	18	38
85	2013-07-27	1899-12-31 11:45:00	2	37	47	y	20	0	0	3	1	14	0	0	0	0		2013-07-27 11:45:00	41482.5	0.00347222	5	85	2013-07-24 08:30:00	3.13542	2013-07-27	41479	3	morning	morning 3	20	18	38
85	2013-07-27	1899-12-31 11:50:00	2	34	40	y	25	0	0	2	1	17	0	0	0	0		2013-07-27 11:50:00	41482.5	0.0243056	35	85	2013-07-24 08:30:00	3.13889	2013-07-27	41479	3	morning	morning 3	20	18	38		cloudy
85	2013-07-27	1899-12-31 12:25:00	2	41	50	y	8	0	0	0	0	11	0	0	1	0		2013-07-27 12:25:00	41482.5	0.00347222	5	85	2013-07-24 08:30:00	3.16319	2013-07-27	41479	3	afternoon	afternoon 3	20	18	38		sunny
85	2013-07-27	1899-12-31 12:30:00	2	38	45	y	4	0	0	0	2	5	0	0	0	0		2013-07-27 12:30:00	41482.5	0.00347222	5	85	2013-07-24 08:30:00	3.16667	2013-07-27	41479	3	afternoon	afternoon 3	21	18	39
85	2013-07-27	1899-12-31 12:35:00	2	41	52	y	9	0	0	2	2	3	0	0	0	0	47	2013-07-27 12:35:00	41482.5	0.0173611	25	85	2013-07-24 08:30:00	3.17014	2013-07-27	41479	3	afternoon	afternoon 3	21	18	39
85	2013-07-27	1899-12-31 13:00:00	0	46	59	n	0	0	0	0	0	0	0	0	0	0		2013-07-27 13:00:00	41482.7	0.159722	230	85	2013-07-24 08:30:00	3.1875	2013-07-27	41479	3	afternoon	afternoon 3	21	18	39
85	2013-07-27	1899-12-31 16:50:00	2	32	33	y	75	8	28	10	10	69	0	0	0	4		2013-07-27 16:50:00	41482.7	0.00347222	5	85	2013-07-24 08:30:00	3.34722	2013-07-27	41479	3	afternoon	afternoon 3	23	18	41
85	2013-07-27	1899-12-31 16:55:00	2	30	32	y	77	7	32	6	14	70	0	0	0	2		2013-07-27 16:55:00	41482.7	0.00347222	5	85	2013-07-24 08:30:00	3.35069	2013-07-27	41479	3	afternoon	afternoon 3	23	18	41
85	2013-07-27	1899-12-31 17:00:00	2	30	33	y	45	6	18	5	12	45	0	0	0	0		2013-07-27 17:00:00	41482.7	0.03125	45	85	2013-07-24 08:30:00	3.35417	2013-07-27	41479	3	evening	evening 3	23	18	41
85	2013-07-27	1899-12-31 17:45:00	2	31	32	y	28	0	1	4	4	19	0	0	0	0		2013-07-27 17:45:00	41482.7	0.00347222	5	85	2013-07-24 08:30:00	3.38542	2013-07-27	41479	3	evening	evening 3	23	18	41
85	2013-07-27	1899-12-31 17:50:00	2	30	33	y	26	0	2	6	2	16	0	0	0	0		2013-07-27 17:50:00	41482.7	0.00347222	5	85	2013-07-24 08:30:00	3.38889	2013-07-27	41479	3	evening	evening 3	23	18	41
85	2013-07-27	1899-12-31 17:55:00	2	31	32	y	31	1	2	5	3	16	0	0	0	0		2013-07-27 17:55:00	41483.4	0.65625		85	2013-07-24 08:30:00	3.39236	2013-07-27	41479	3	evening	evening 3	23	18	41
85	2013-07-28	1899-12-31 09:40:00	0	26	29	n	0	0	0	0	0	0	0	0	0	0		2013-07-28 09:40:00	41483.4	0.0138889	20	85	2013-07-24 08:30:00	4.04861	2013-07-28	41479	4	morning	morning 4	25	24	49
85	2013-07-28	1899-12-31 10:00:00	2	27	33	y	8	0	0	2	2	4	0	0	0	0		2013-07-28 10:00:00	41483.4	0.00347222	5	85	2013-07-24 08:30:00	4.0625	2013-07-28	41479	4	morning	morning 4	25	24	49
85	2013-07-28	1899-12-31 10:05:00	2	27	32	y	18	0	0	0	6	14	0	0	0	0		2013-07-28 10:05:00	41483.4	0.00347222	5	85	2013-07-24 08:30:00	4.06597	2013-07-28	41479	4	morning	morning 4	25	24	49
85	2013-07-28	1899-12-31 10:10:00	2	28	34	y	25	0	0	3	12	29	0	0	0	0		2013-07-28 10:10:00	41483.4	0.0243056	35	85	2013-07-24 08:30:00	4.06944	2013-07-28	41479	4	morning	morning 4	25	24	49		sunny
85	2013-07-28	1899-12-31 10:45:00	2	29	38	y	25	0	0	4	12	21	0	0	0	0		2013-07-28 10:45:00	41483.5	0.00347222	5	85	2013-07-24 08:30:00	4.09375	2013-07-28	41479	4	morning	morning 4	26	24	50
85	2013-07-28	1899-12-31 10:50:00	2	32	39	y	26	0	0	1	16	23	0	0	1	0		2013-07-28 10:50:00	41483.5	0.00347222	5	85	2013-07-24 08:30:00	4.09722	2013-07-28	41479	4	morning	morning 4	26	24	50
85	2013-07-28	1899-12-31 10:55:00	2	32	40	y	23	0	0	3	15	36	0	0	0	0		2013-07-28 10:55:00	41483.5	0.0277778	40	85	2013-07-24 08:30:00	4.10069	2013-07-28	41479	4	morning	morning 4	26	24	50
85	2013-07-28	1899-12-31 11:35:00	2	37	42	y	19	0	0	0	7	14	0	0	0	0		2013-07-28 11:35:00	41483.5	0.00347222	5	85	2013-07-24 08:30:00	4.12847	2013-07-28	41479	4	morning	morning 4	26	24	50
85	2013-07-28	1899-12-31 11:40:00	2	36	44	y	16	0	0	0	9	13	0	0	0	0		2013-07-28 11:40:00	41483.5	0.00347222	5	85	2013-07-24 08:30:00	4.13194	2013-07-28	41479	4	morning	morning 4	26	24	50
85	2013-07-28	1899-12-31 11:45:00	2	32	37	y	14	0	0	0	7	12	0	0	0	0		2013-07-28 11:45:00	41483.5	0.0277778	40	85	2013-07-24 08:30:00	4.13542	2013-07-28	41479	4	morning	morning 4	26	24	50		cloudy
85	2013-07-28	1899-12-31 12:25:00	2	35	42	y	11	0	0	0	6	13	0	0	0	0		2013-07-28 12:25:00	41483.5	0.00347222	5	85	2013-07-24 08:30:00	4.16319	2013-07-28	41479	4	afternoon	afternoon 4	26	24	50
85	2013-07-28	1899-12-31 12:30:00	2	36	38	y	10	0	0	0	4	9	0	0	0	0		2013-07-28 12:30:00	41483.5	0.00347222	5	85	2013-07-24 08:30:00	4.16667	2013-07-28	41479	4	afternoon	afternoon 4	26	24	50
85	2013-07-28	1899-12-31 12:35:00	2	33	36	y	13	0	0	0	5	6	0	0	0	0		2013-07-28 12:35:00	41483.5	0.0243056	35	85	2013-07-24 08:30:00	4.17014	2013-07-28	41479	4	afternoon	afternoon 4	27	24	51
85	2013-07-28	1899-12-31 13:10:00	2	30	31	y	11	0	0	1	3	5	0	0	0	0		2013-07-28 13:10:00	41483.6	0.00347222	5	85	2013-07-24 08:30:00	4.19444	2013-07-28	41479	4	afternoon	afternoon 4	27	24	51
85	2013-07-28	1899-12-31 13:15:00	2	28	30	y	5	0	0	0	1	5	0	0	0	0		2013-07-28 13:15:00	41483.6	0.00347222	5	85	2013-07-24 08:30:00	4.19792	2013-07-28	41479	4	afternoon	afternoon 4	27	24	51
85	2013-07-28	1899-12-31 13:20:00	2	29	29	y	6	0	0	0	1	0	0	0	0	0	47	2013-07-28 13:20:00	41483.7	0.121528	175	85	2013-07-24 08:30:00	4.20139	2013-07-28	41479	4	afternoon	afternoon 4	27	24	51
85	2013-07-28	1899-12-31 16:15:00	2	31	34	y	19	0	0	2	16	22	0	0	0	0		2013-07-28 16:15:00	41483.7	0.00416667	6	85	2013-07-24 08:30:00	4.32292	2013-07-28	41479	4	afternoon	afternoon 4	28	24	52
85	2013-07-28	1899-12-31 16:21:00	2	30	32	y	28	0	0	4	17	22	0	0	0	0		2013-07-28 16:21:00	41483.7	0.00416667	6	85	2013-07-24 08:30:00	4.32708	2013-07-28	41479	4	afternoon	afternoon 4	28	24	52
85	2013-07-28	1899-12-31 16:27:00	2	31	33	y	24	0	0	2	20	24	0	0	0	0		2013-07-28 16:27:00	41483.7	0.0236111	34	85	2013-07-24 08:30:00	4.33125	2013-07-28	41479	4	afternoon	afternoon 4	28	24	52
85	2013-07-28	1899-12-31 17:01:00	2	35	38	y	32	0	0	0	25	23	0	0	0	0		2013-07-28 17:01:00	41483.7	0.00347222	5	85	2013-07-24 08:30:00	4.35486	2013-07-28	41479	4	evening	eveing 4	29	24	53
85	2013-07-28	1899-12-31 17:06:00	2	33	36	y	26	0	0	0	18	19	0	0	0	0		2013-07-28 17:06:00	41483.7	0.00416667	6	85	2013-07-24 08:30:00	4.35833	2013-07-28	41479	4	evening	eveing 4	29	24	53
85	2013-07-28	1899-12-31 17:12:00	2	32	38	y	22	0	0	0	17	20	0	0	0	0		2013-07-28 17:12:00	41483.8	0.0333333	48	85	2013-07-24 08:30:00	4.3625	2013-07-28	41479	4	evening	eveing 4	29	24	53
85	2013-07-28	1899-12-31 18:00:00	2	28	30	y	18	0	0	0	14	10	0	0	0	1		2013-07-28 18:00:00	41483.8	0.00416667	6	85	2013-07-24 08:30:00	4.39583	2013-07-28	41479	4	evening	eveing 4	29	24	53
85	2013-07-28	1899-12-31 18:06:00	2	28	29	y	16	0	0	0	13	11	0	0	0	0		2013-07-28 18:06:00	41483.8	0.00347222	5	85	2013-07-24 08:30:00	4.4	2013-07-28	41479	4	evening	eveing 4	29	24	53
85	2013-07-28	1899-12-31 18:11:00	2	28	29	y	19	0	0	0	12	6	0	0	0	0		2013-07-28 18:11:00	41483.8	0.0131944	19	85	2013-07-24 08:30:00	4.40347	2013-07-28	41479	4	evening	eveing 4	29	24	53
85	2013-07-28	1899-12-31 18:30:00	0	28	28	n	0	0	0	0	0	0	0	0	0	0		2013-07-28 18:30:00	41484.4	0.621528		85	2013-07-24 08:30:00	4.41667	2013-07-28	41479	4	evening	eveing 4	29	24	53
85	2013-07-29	1899-12-31 09:25:00	0	25	32	n	0	0	0	0	0	0	0	0	0	0		2013-07-29 09:25:00	41484.4	0.0104167	15	85	2013-07-24 08:30:00	5.03819	2013-07-29	41479	5	morning	morning 5	31	30	61
85	2013-07-29	1899-12-31 09:40:00	2	27	36	y	5	0	0	0	1	9	0	0	0	0		2013-07-29 09:40:00	41484.4	0.00347222	5	85	2013-07-24 08:30:00	5.04861	2013-07-29	41479	5	morning	morning 5	31	30	61
85	2013-07-29	1899-12-31 09:45:00	2	27	32	y	2	0	0	0	0	6	0	0	0	0		2013-07-29 09:45:00	41484.4	0.00347222	5	85	2013-07-24 08:30:00	5.05208	2013-07-29	41479	5	morning	morning 5	31	30	61
85	2013-07-29	1899-12-31 09:50:00	2	28	37	y	11	0	0	0	8	13	0	0	0	0		2013-07-29 09:50:00	41484.4	0.0138889	20	85	2013-07-24 08:30:00	5.05556	2013-07-29	41479	5	morning	morning 5	31	30	61
85	2013-07-29	1899-12-31 10:10:00	2	34	40	y	9	0	0	2	4	12	0	0	0	0		2013-07-29 10:10:00	41484.4	0.00347222	5	85	2013-07-24 08:30:00	5.06944	2013-07-29	41479	5	morning	morning 5	31	30	61
85	2013-07-29	1899-12-31 10:15:00	2	37	44	y	11	0	0	4	4	4	0	0	0	0		2013-07-29 10:15:00	41484.4	0.00347222	5	85	2013-07-24 08:30:00	5.07292	2013-07-29	41479	5	morning	morning 5	31	30	61
85	2013-07-29	1899-12-31 10:20:00	2	30	37	y	13	0	0	3	5	20	0	0	0	0		2013-07-29 10:20:00	41484.5	0.0208333	30	85	2013-07-24 08:30:00	5.07639	2013-07-29	41479	5	morning	morning 5	31	30	61		partly cloudy
85	2013-07-29	1899-12-31 10:50:00	2	31	35	y	13	0	0	3	7	30	0	0	0	0		2013-07-29 10:50:00	41484.5	0.00347222	5	85	2013-07-24 08:30:00	5.09722	2013-07-29	41479	5	morning	morning 5	32	30	62
85	2013-07-29	1899-12-31 10:55:00	2	28	30	y	8	0	0	0	4	12	0	0	0	0		2013-07-29 10:55:00	41484.5	0.00347222	5	85	2013-07-24 08:30:00	5.10069	2013-07-29	41479	5	morning	morning 5	32	30	62
85	2013-07-29	1899-12-31 11:00:00	2	29	30	y	16	0	0	4	7	14	0	0	0	0		2013-07-29 11:00:00	41484.5	0.0208333	30	85	2013-07-24 08:30:00	5.10417	2013-07-29	41479	5	morning	morning 5	32	30	62
85	2013-07-29	1899-12-31 11:30:00	2	42	50	y	9	0	0	5	1	2	0	0	0	0		2013-07-29 11:30:00	41484.5	0.00347222	5	85	2013-07-24 08:30:00	5.125	2013-07-29	41479	5	morning	morning 5	32	30	62
85	2013-07-29	1899-12-31 11:35:00	2	39	50	y	7	0	0	1	1	2	0	0	0	0		2013-07-29 11:35:00	41484.5	0.00347222	5	85	2013-07-24 08:30:00	5.12847	2013-07-29	41479	5	morning	morning 5	32	30	62
85	2013-07-29	1899-12-31 11:40:00	2	39	48	y	6	0	0	1	0	1	0	0	0	0		2013-07-29 11:40:00	41484.5	0.0208333	30	85	2013-07-24 08:30:00	5.13194	2013-07-29	41479	5	morning	morning 5	32	30	62
85	2013-07-29	1899-12-31 12:10:00	0	45	54	n	0	0	0	0	0	0	0	0	0	0		2013-07-29 12:10:00	41484.5	0.0243056	35	85	2013-07-24 08:30:00	5.15278	2013-07-29	41479	5	afternoon	afternoon 5	32	30	62
85	2013-07-29	1899-12-31 12:45:00	0	42	47	n	0	0	0	0	0	0	0	0	0	0	47	2013-07-29 12:45:00	41484.6	0.114583	165	85	2013-07-24 08:30:00	5.17708	2013-07-29	41479	5	afternoon	afternoon 5	33	30	63
85	2013-07-29	1899-12-31 15:30:00	0	30	33	n	0	0	0	0	0	0	0	0	0	0		2013-07-29 15:30:00	41484.7	0.0277778	40	85	2013-07-24 08:30:00	5.29167	2013-07-29	41479	5	afternoon	afternoon 5	34	30	64		rain
85	2013-07-29	1899-12-31 16:10:00	0	28	28	n	0	0	0	0	0	0	0	0	0	0		2013-07-29 16:10:00	41484.7	0.0138889	20	85	2013-07-24 08:30:00	5.31944	2013-07-29	41479	5	afternoon	afternoon 5	34	30	64
85	2013-07-29	1899-12-31 16:30:00	2	32	34	y	7	0	0	0	4	4	0	0	0	1		2013-07-29 16:30:00	41484.7	0.00347222	5	85	2013-07-24 08:30:00	5.33333	2013-07-29	41479	5	afternoon	afternoon 5	34	30	64
85	2013-07-29	1899-12-31 16:35:00	2	33	34	y	7	0	0	0	6	9	0	0	0	0		2013-07-29 16:35:00	41484.7	0.00208333	3	85	2013-07-24 08:30:00	5.33681	2013-07-29	41479	5	afternoon	afternoon 5	35	30	65
85	2013-07-29	1899-12-31 16:38:00	2	32	34	y	6	0	0	2	4	3	0	0	0	0		2013-07-29 16:38:00	41484.7	0.0152778	22	85	2013-07-24 08:30:00	5.33889	2013-07-29	41479	5	afternoon	afternoon 5	35	30	65
85	2013-07-29	1899-12-31 17:00:00	2	32	36	y	9	0	0	3	4	11	0	0	0	0		2013-07-29 17:00:00	41484.7	0.00347222	5	85	2013-07-24 08:30:00	5.35417	2013-07-29	41479	5	evening	evening 5	35	30	65
85	2013-07-29	1899-12-31 17:05:00	2	34	38	y	14	0	0	3	10	11	0	0	0	0		2013-07-29 17:05:00	41484.7	0.00347222	5	85	2013-07-24 08:30:00	5.35764	2013-07-29	41479	5	evening	evening 5	35	30	65
85	2013-07-29	1899-12-31 17:10:00	2	35	37	y	9	0	0	0	6	10	0	0	0	0		2013-07-29 17:10:00	41484.7	0.0173611	25	85	2013-07-24 08:30:00	5.36111	2013-07-29	41479	5	evening	evening 5	35	30	65
85	2013-07-29	1899-12-31 17:35:00	2	31	33	y	9	0	0	0	7	5	0	0	0	0		2013-07-29 17:35:00	41484.7	0.00347222	5	85	2013-07-24 08:30:00	5.37847	2013-07-29	41479	5	evening	evening 5	35	30	65
85	2013-07-29	1899-12-31 17:40:00	2	30	32	y	8	0	0	0	6	6	0	0	0	0		2013-07-29 17:40:00	41484.7	0.00347222	5	85	2013-07-24 08:30:00	5.38194	2013-07-29	41479	5	evening	evening 5	35	30	65
85	2013-07-29	1899-12-31 17:45:00	2	31	32	y	6	0	0	0	6	5	0	0	0	0		2013-07-29 17:45:00	41484.8	0.0138889	20	85	2013-07-24 08:30:00	5.38542	2013-07-29	41479	5	evening	evening 5	35	30	65
85	2013-07-29	1899-12-31 18:05:00	0	30	32	n	0	0	0	0	0	0	0	0	0	0		2013-07-29 18:05:00	41485.4	0.663194		85	2013-07-24 08:30:00	5.39931	2013-07-29	41479	5	evening	evening 5	35	30	65
85	2013-07-30	1899-12-31 10:00:00	2	30	35	y	10	0	0	0	7	3	0	0	0	0		2013-07-30 10:00:00	41485.4	0.00347222	5	85	2013-07-24 08:30:00	6.0625	2013-07-30	41479	6	morning	morning 6	37	36	73
85	2013-07-30	1899-12-31 10:05:00	2	33	38	y	10	0	0	1	7	7	0	0	0	0		2013-07-30 10:05:00	41485.4	0.00347222	5	85	2013-07-24 08:30:00	6.06597	2013-07-30	41479	6	morning	morning 6	37	36	73
85	2013-07-30	1899-12-31 10:10:00	2	31	35	y	9	0	0	1	6	6	0	0	0	0		2013-07-30 10:10:00	41485.4	0.0208333	30	85	2013-07-24 08:30:00	6.06944	2013-07-30	41479	6	morning	morning 6	37	36	73
85	2013-07-30	1899-12-31 10:40:00	2	35	40	y	11	0	0	5	2	7	0	0	0	0		2013-07-30 10:40:00	41485.4	0.00347222	5	85	2013-07-24 08:30:00	6.09028	2013-07-30	41479	6	morning	morning 6	38	36	74
85	2013-07-30	1899-12-31 10:45:00	2	30	33	y	12	0	0	1	7	15	0	0	0	0		2013-07-30 10:45:00	41485.5	0.00347222	5	85	2013-07-24 08:30:00	6.09375	2013-07-30	41479	6	morning	morning 6	38	36	74		cloudy
85	2013-07-30	1899-12-31 10:50:00	2	35	43	y	9	0	0	4	2	13	0	0	0	0		2013-07-30 10:50:00	41485.5	0.0208333	30	85	2013-07-24 08:30:00	6.09722	2013-07-30	41479	6	morning	morning 6	38	36	74		sunny
85	2013-07-30	1899-12-31 11:20:00	2	38	47	y	6	0	0	0	0	2	0	0	0	0		2013-07-30 11:20:00	41485.5	0.00347222	5	85	2013-07-24 08:30:00	6.11806	2013-07-30	41479	6	morning	morning 6	38	36	74
85	2013-07-30	1899-12-31 11:25:00	2	38	48	y	7	0	0	1	1	4	0	0	0	0		2013-07-30 11:25:00	41485.5	0.00347222	5	85	2013-07-24 08:30:00	6.12153	2013-07-30	41479	6	morning	morning 6	38	36	74
85	2013-07-30	1899-12-31 11:30:00	2	41	49	y	4	0	0	1	2	3	0	0	0	0		2013-07-30 11:30:00	41485.5	0.0208333	30	85	2013-07-24 08:30:00	6.125	2013-07-30	41479	6	morning	morning 6	38	36	74
85	2013-07-30	1899-12-31 12:00:00	2	41	45	y	3	0	0	0	0	4	0	0	0	0		2013-07-30 12:00:00	41485.5	0.00347222	5	85	2013-07-24 08:30:00	6.14583	2013-07-30	41479	6	morning	morning 6	38	36	74
85	2013-07-30	1899-12-31 12:05:00	2	34	38	y	7	0	0	4		4	0	0	0	0		2013-07-30 12:05:00	41485.5	0.00347222	5	85	2013-07-24 08:30:00	6.14931	2013-07-30	41479	6	afternoon	afternoon 6	38	36	74
85	2013-07-30	1899-12-31 12:10:00	2	35	37	y	9	0	0	4	1	2	0	0	0	0	48	2013-07-30 12:10:00	41485.5	0.0208333	30	85	2013-07-24 08:30:00	6.15278	2013-07-30	41479	6	afternoon	afternoon 6	38	36	74
85	2013-07-30	1899-12-31 12:40:00	2	39	45	y	2	0	0	0	0	1	0	0	0	0		2013-07-30 12:40:00	41485.5	0.00347222	5	85	2013-07-24 08:30:00	6.17361	2013-07-30	41479	6	afternoon	afternoon 6	39	36	75
85	2013-07-30	1899-12-31 12:45:00	2	34	38	y	3	0	0	1	0	6	0	0	0	0		2013-07-30 12:45:00	41485.5	0.00347222	5	85	2013-07-24 08:30:00	6.17708	2013-07-30	41479	6	afternoon	afternoon 6	39	36	75
85	2013-07-30	1899-12-31 12:50:00	2	33	38	y	2	0	0	0	1	6	0	0	0	0		2013-07-30 12:50:00	41485.7	0.135417	195	85	2013-07-24 08:30:00	6.18056	2013-07-30	41479	6	afternoon	afternoon 6	39	36	75
85	2013-07-30	1899-12-31 16:05:00	2	34	35	y	9	0	0	1	7	5	0	0	0	0		2013-07-30 16:05:00	41485.7	0.00347222	5	85	2013-07-24 08:30:00	6.31597	2013-07-30	41479	6	afternoon	afternoon 6	40	36	76
85	2013-07-30	1899-12-31 16:10:00	2	33	36	y	10	0	0	2	7	3	0	0	0	0		2013-07-30 16:10:00	41485.7	0.00347222	5	85	2013-07-24 08:30:00	6.31944	2013-07-30	41479	6	afternoon	afternoon 6	40	36	76
85	2013-07-30	1899-12-31 16:15:00	2	34	36	y	6	0	0	0	4	4	0	0	0	0		2013-07-30 16:15:00	41486.4	0.715278		85	2013-07-24 08:30:00	6.32292	2013-07-30	41479	6	afternoon	afternoon 6	40	36	76
85	2013-07-31	1899-12-31 09:25:00	0	26	30	n	0	0	0	0	0	0	0	0	0	0		2013-07-31 09:25:00	41486.4	0.0173611	25	85	2013-07-24 08:30:00	7.03819	2013-07-31	41479	7	morning	morning 7	43	42	85
85	2013-07-31	1899-12-31 09:50:00	0	27	30	n	0	0	0	0	0	0	0	0	0	0		2013-07-31 09:50:00	41486.4	0.0208333	30	85	2013-07-24 08:30:00	7.05556	2013-07-31	41479	7	morning	morning 7	43	42	85
85	2013-07-31	1899-12-31 10:20:00	2	29	35	y	4	0	0	0	1	12	0	0	0	2		2013-07-31 10:20:00	41486.4	0.00347222	5	85	2013-07-24 08:30:00	7.07639	2013-07-31	41479	7	morning	morning 7	43	42	85
85	2013-07-31	1899-12-31 10:25:00	2	27	29	y	4	0	0	0	0	8	0	0	0	0		2013-07-31 10:25:00	41486.4	0.00347222	5	85	2013-07-24 08:30:00	7.07986	2013-07-31	41479	7	morning	morning 7	43	42	85		cloudy
85	2013-07-31	1899-12-31 10:30:00	2	28	31	y	1	0	0	0	0	6	0	0	0	0		2013-07-31 10:30:00	41486.5	0.0208333	30	85	2013-07-24 08:30:00	7.08333	2013-07-31	41479	7	morning	morning 7	43	42	85
85	2013-07-31	1899-12-31 11:00:00	2	30	31	y	6	0	0	2	2	8	0	0	0	0		2013-07-31 11:00:00	41486.5	0.00347222	5	85	2013-07-24 08:30:00	7.10417	2013-07-31	41479	7	morning	morning 7	44	42	86
85	2013-07-31	1899-12-31 11:05:00	2	31	34	y	7	0	0	3	4	12	0	0	0	0		2013-07-31 11:05:00	41486.5	0.00347222	5	85	2013-07-24 08:30:00	7.10764	2013-07-31	41479	7	morning	morning 7	44	42	86
85	2013-07-31	1899-12-31 11:10:00	2	29	32	y	7	0	0	2	0	9	0	0	0	0		2013-07-31 11:10:00	41486.5	0.0243056	35	85	2013-07-24 08:30:00	7.11111	2013-07-31	41479	7	morning	morning 7	44	42	86
85	2013-07-31	1899-12-31 11:45:00	2	31	37	y	5	0	0	2	1	2	0	0	0	0		2013-07-31 11:45:00	41486.5	0.00347222	5	85	2013-07-24 08:30:00	7.13542	2013-07-31	41479	7	morning	morning 7	44	42	86
85	2013-07-31	1899-12-31 11:50:00	2	32	41	y	8	0	0	2	2	6	0	0	0	0		2013-07-31 11:50:00	41486.5	0.00347222	5	85	2013-07-24 08:30:00	7.13889	2013-07-31	41479	7	morning	morning 7	44	42	86
85	2013-07-31	1899-12-31 11:55:00	2	42	49	y	8	0	0	0	0	7	0	0	0	0		2013-07-31 11:55:00	41486.5	0.0243056	35	85	2013-07-24 08:30:00	7.14236	2013-07-31	41479	7	morning	morning 7	44	42	86		sunny
85	2013-07-31	1899-12-31 12:30:00	0	42	45	n	0	0	0	0	0	0	0	0	0	0	49	2013-07-31 12:30:00	41486.6	0.128472	185	85	2013-07-24 08:30:00	7.16667	2013-07-31	41479	7	afternoon	afternoon 7	44	42	86
85	2013-07-31	1899-12-31 15:35:00	0	40	42	n	0	0	0	0	0	0	0	0	0	0		2013-07-31 15:35:00	41486.7	0.0451389	65	85	2013-07-24 08:30:00	7.29514	2013-07-31	41479	7	afternoon	afternoon 7	46	42	88
85	2013-07-31	1899-12-31 16:40:00	0	36	38	n	0	0	0	0	0	0	0	0	0	0		2013-07-31 16:40:00	41487.4	0.729167		85	2013-07-24 08:30:00	7.34028	2013-07-31	41479	7	afternoon	afternoon 7	47	42	89
85	2013-08-01	1899-12-31 10:10:00	0	27	28	n	0	0	0	0	0	0	0	0	0	0		2013-08-01 10:10:00	41487.5	0.0277778	40	85	2013-07-24 08:30:00	8.06944	2013-08-01	41479	8	morning	monring 8	49	48	97
85	2013-08-01	1899-12-31 10:50:00	0	27	29	n	0	0	0	0	0	0	0	0	0	0		2013-08-01 10:50:00	41435.7	-51.7313		85	2013-07-24 08:30:00	8.09722	2013-08-01	41479	8	morning	monring 8	50	48	98
86	2013-06-10	1899-12-31 17:17:00	5			yes	39	0	0	1	3	35	0	0	0	0		2013-06-10 17:17:00	41435.8	0.0298611	43	86	2013-06-10 08:30:00	0.365972	2013-06-10	41435	0	evening	evening 0	5	0	5			9
86	2013-06-10	1899-12-31 18:00:00	2			yes	2	0	0	0	0	7	0	0	0	0		2013-06-10 18:00:00	41436.4	0.630556		86	2013-06-10 08:30:00	0.395833	2013-06-10	41435	0	evening	evening 0	5	0	5
86	2013-06-11	1899-12-31 09:08:00	5			yes	7	0	0	0	0	5	0	0	0	0		2013-06-11 09:08:00	41436.4	0.0229167	33	86	2013-06-10 08:30:00	1.02639	2013-06-11	41435	1	morning	morning 1	7	6	13
86	2013-06-11	1899-12-31 09:41:00	3			yes	62	0	0	1	2	35	0	0	2	2		2013-06-11 09:41:00	41436.4	0.0347222	50	86	2013-06-10 08:30:00	1.04931	2013-06-11	41435	1	morning	morning 1	7	6	13
86	2013-06-11	1899-12-31 10:31:00	3			yes	19	0	0	0	0	21	0	0	0	0		2013-06-11 10:31:00	41436.4	0.00277778	4	86	2013-06-10 08:30:00	1.08403	2013-06-11	41435	1	morning	morning 1	8	6	14
86	2013-06-11	1899-12-31 10:35:00	4			no	0	0	0	1	12	0	0	0	0	1	33	2013-06-11 10:35:00	41436.5	0.0326389	47	86	2013-06-10 08:30:00	1.08681	2013-06-11	41435	1	morning	morning 1	8	6	14
86	2013-06-11	1899-12-31 11:22:00	5			yes	17	0	0	0	0	20	0	0	1	1		2013-06-11 11:22:00	41436.5	0.0201389	29	86	2013-06-10 08:30:00	1.11944	2013-06-11	41435	1	morning	morning 1	8	6	14
86	2013-06-11	1899-12-31 11:51:00	5			yes	10	0	0	0	1	7	0	0	2	1		2013-06-11 11:51:00	41436.6	0.110417	159	86	2013-06-10 08:30:00	1.13958	2013-06-11	41435	1	morning	morning 1	8	6	14
86	2013-06-11	1899-12-31 14:30:00		41	46	no	0	0	0	0	0	0	0	0	0	0		2013-06-11 14:30:00	41436.6	0.0243056	35	86	2013-06-10 08:30:00	1.25	2013-06-11	41435	1	afternoon	afternoon 1	10	6	16
86	2013-06-11	1899-12-31 15:05:00		59	62	no	0	0	0	0	0	0	0	0	0	0		2013-06-11 15:05:00	41436.7	0.0243056	35	86	2013-06-10 08:30:00	1.27431	2013-06-11	41435	1	afternoon	afternoon 1	10	6	16
86	2013-06-11	1899-12-31 15:40:00		41	48	no	0	0	0	0	0	0	0	0	0	0		2013-06-11 15:40:00	41436.7	0.000694444	1	86	2013-06-10 08:30:00	1.29861	2013-06-11	41435	1	afternoon	afternoon 1	10	6	16
86	2013-06-11	1899-12-31 15:41:00	5			yes	18	0	0	0	0	21	0	0	0	1		2013-06-11 15:41:00	41436.7	0.0819444	118	86	2013-06-10 08:30:00	1.29931	2013-06-11	41435	1	afternoon	afternoon 1	10	6	16
86	2013-06-11	1899-12-31 17:39:00	5	39	41	yes	24	0	0	1	1	15	0	0	0	1		2013-06-11 17:39:00	41436.7	0.00486111	7	86	2013-06-10 08:30:00	1.38125	2013-06-11	41435	1	evening	evening 1	11	6	17
86	2013-06-11	1899-12-31 17:46:00	5	37	38	yes	25	0	0	1	1	31	0	0	0	1		2013-06-11 17:46:00	41436.7	0.00416667	6	86	2013-06-10 08:30:00	1.38611	2013-06-11	41435	1	evening	evening 1	11	6	17
86	2013-06-11	1899-12-31 17:52:00	5	36	38	yes	17	0	0	0	2	24	0	0	0	1		2013-06-11 17:52:00	41436.8	0.0208333	30	86	2013-06-10 08:30:00	1.39028	2013-06-11	41435	1	evening	evening 1	11	6	17
86	2013-06-11	1899-12-31 18:22:00		34	34	no	0	0	0	0	0	0	0	0	0	0		2013-06-11 18:22:00	41437.4	0.625		86	2013-06-10 08:30:00	1.41111	2013-06-11	41435	1	evening	evening 1	11	6	17
86	2013-06-12	1899-12-31 09:22:00	4	29	33	yes	45	0	0	3	1	41	0	0	1	0		2013-06-12 09:22:00	41437.4	0.0243056	35	86	2013-06-10 08:30:00	2.03611	2013-06-12	41435	2	morning	morning 2	13	12	25
86	2013-06-12	1899-12-31 09:57:00	3	29	32	yes	58	0	0	1	4	43	0	0	0	0		2013-06-12 09:57:00	41437.4	0.0208333	30	86	2013-06-10 08:30:00	2.06042	2013-06-12	41435	2	morning	morning 2	13	12	25
86	2013-06-12	1899-12-31 10:27:00	3	30	36	yes	60	0	0	1	5	51	0	0	0	0		2013-06-12 10:27:00	41437.5	0.0243056	35	86	2013-06-10 08:30:00	2.08125	2013-06-12	41435	2	morning	morning 2	13	12	25
86	2013-06-12	1899-12-31 11:02:00	3	39	52	yes	18	0	0	0	4	21	0	0	0	0		2013-06-12 11:02:00	41437.5	0.025	36	86	2013-06-10 08:30:00	2.10556	2013-06-12	41435	2	morning	morning 2	14	12	26
86	2013-06-12	1899-12-31 11:38:00	3	39	48	yes	20	0	0	1	4	20	0	0	1	0		2013-06-12 11:38:00	41437.5	0.0152778	22	86	2013-06-10 08:30:00	2.13056	2013-06-12	41435	2	morning	morning 2	14	12	26
86	2013-06-12	1899-12-31 12:00:00		46	52	no	0	0	0	0	0	0	0	0	0	0		2013-06-12 12:00:00	41437.7	0.204861	295	86	2013-06-10 08:30:00	2.14583	2013-06-12	41435	2	morning	morning 2	14	12	26
86	2013-06-12	1899-12-31 16:55:00	5	41	44	yes	54	0	0	16	7	33	0	0	3	1	36	2013-06-12 16:55:00	41437.7	0.00416667	6	86	2013-06-10 08:30:00	2.35069	2013-06-12	41435	2	afternoon	afternoon 2	17	12	29
86	2013-06-12	1899-12-31 17:01:00	2	41	46	yes	29	0	0	17	1	28	0	0	0	0		2013-06-12 17:01:00	41437.7	0.00208333	3	86	2013-06-10 08:30:00	2.35486	2013-06-12	41435	2	evening	evening 2	17	12	29
86	2013-06-12	1899-12-31 17:04:00	2	39	41	yes	23	0	0	8	2	23	0	0	0	0		2013-06-12 17:04:00	41437.7	0.0381944	55	86	2013-06-10 08:30:00	2.35694	2013-06-12	41435	2	evening	evening 2	17	12	29
86	2013-06-12	1899-12-31 17:59:00	5	44	46	yes	59	0	0	44	6	72	0	0	0	0		2013-06-12 17:59:00	41437.8	0.0159722	23	86	2013-06-10 08:30:00	2.39514	2013-06-12	41435	2	evening	evening 2	17	12	29
86	2013-06-12	1899-12-31 18:22:00	2	48	56	yes	20	0	0	16	0	22	0	0	0	0		2013-06-12 18:22:00	41437.8	0.00208333	3	86	2013-06-10 08:30:00	2.41111	2013-06-12	41435	2	evening	evening 2	17	12	29
86	2013-06-12	1899-12-31 18:25:00	2	41	44	yes	31	0	0	18	2	23	0	0	0	1		2013-06-12 18:25:00	41437.8	0.00347222	5	86	2013-06-10 08:30:00	2.41319	2013-06-12	41435	2	evening	evening 2	17	12	29
86	2013-06-12	1899-12-31 18:30:00	2	39	39	yes	29	0	1	26	0	26	0	0	0	0		2013-06-12 18:30:00	41437.8	0.00972222	14	86	2013-06-10 08:30:00	2.41667	2013-06-12	41435	2	evening	evening 2	18	12	30
86	2013-06-12	1899-12-31 18:44:00	2	37	40	yes	33	0	2	13	0	43	0	0	1			2013-06-12 18:44:00	41438.4	0.604861		86	2013-06-10 08:30:00	2.42639	2013-06-12	41435	2	evening	evening 2	18	12	30
86	2013-06-13	1899-12-31 09:15:00	3	31	35	yes	65	0	4	6	4	60	0	0	0	0		2013-06-13 09:15:00	41438.4	0.0194444	28	86	2013-06-10 08:30:00	3.03125	2013-06-13	41435	3	morning	morning 3	19	18	37
86	2013-06-13	1899-12-31 09:43:00	2	31	32	yes	53	0	5	7	5	61	0	0	0	0		2013-06-13 09:43:00	41438.4	0.0201389	29	86	2013-06-10 08:30:00	3.05069	2013-06-13	41435	3	morning	morning 3	19	18	37
86	2013-06-13	1899-12-31 10:12:00	2	33	37	yes	65	0	2	8	11	65	0	0	0	0		2013-06-13 10:12:00	41438.4	0.01875	27	86	2013-06-10 08:30:00	3.07083	2013-06-13	41435	3	morning	morning 3	19	18	37
86	2013-06-13	1899-12-31 10:39:00	2	39	46	yes	40	0	0	9	3	48	0	0	0	0		2013-06-13 10:39:00	41438.5	0.0118056	17	86	2013-06-10 08:30:00	3.08958	2013-06-13	41435	3	morning	morning 3	20	18	38
86	2013-06-13	1899-12-31 10:56:00	2	40	52	yes	23	0	0	8	4	20	0	0	0	0		2013-06-13 10:56:00	41438.5	0.0194444	28	86	2013-06-10 08:30:00	3.10139	2013-06-13	41435	3	morning	morning 3	20	18	38
86	2013-06-13	1899-12-31 11:24:00	2	39	47	yes	6	0	0	1	2	8	0	0	0	0		2013-06-13 11:24:00	41438.5	0.0458333	66	86	2013-06-10 08:30:00	3.12083	2013-06-13	41435	3	morning	morning 3	20	18	38
86	2013-06-13	1899-12-31 12:30:00		41	50	no	0	0	0	0	0	0	0	0	0	0		2013-06-13 12:30:00	41438.7	0.190972	275	86	2013-06-10 08:30:00	3.16667	2013-06-13	41435	3	afternoon	afternoon 3	21	18	39
86	2013-06-13	1899-12-31 17:05:00	2	37	39	yes	56	0	1	11	7	68	0	0	1	0		2013-06-13 17:05:00	41438.7	0.0173611	25	86	2013-06-10 08:30:00	3.35764	2013-06-13	41435	3	evening	evening 3	23	18	41
86	2013-06-13	1899-12-31 17:30:00	2	37	39	yes	68	0	2	25	4	98	0	0	1	1		2013-06-13 17:30:00	41438.8	0.0208333	30	86	2013-06-10 08:30:00	3.375	2013-06-13	41435	3	evening	evening 3	23	18	41
86	2013-06-13	1899-12-31 18:00:00	2	40	41	yes	105	0	0	22	2	85	3	0	0	0		2013-06-13 18:00:00	41438.8	0.0208333	30	86	2013-06-10 08:30:00	3.39583	2013-06-13	41435	3	evening	evening 3	23	18	41
86	2013-06-13	1899-12-31 18:30:00	2	37	41	yes	98	0	4	17	1	86	0	0	0	0		2013-06-13 18:30:00	41438.8	0.0173611	25	86	2013-06-10 08:30:00	3.41667	2013-06-13	41435	3	evening	evening 3	24	18	42
86	2013-06-13	1899-12-31 18:55:00	2	34	36	yes	95	0	0	30	7	108	0	0	0	0	40	2013-06-13 18:55:00	41438.8	0.0208333	30	86	2013-06-10 08:30:00	3.43403	2013-06-13	41435	3	evening	evening 3	24	18	42
86	2013-06-13	1899-12-31 19:25:00	2	34	34	yes	110	0	2	32	7	90	0	0	0	1		2013-06-13 19:25:00	41438.8	0.0243056	35	86	2013-06-10 08:30:00	3.45486	2013-06-13	41435	3	evening	evening 3	24	18	42
86	2013-06-13	1899-12-31 20:00:00	2	32	33	yes	71	0	3	42	6	75	0	0	1	0		2013-06-13 20:00:00	41439.4	0.570139		86	2013-06-10 08:30:00	3.47917	2013-06-13	41435	3	evening	evening 3	24	18	42
86	2013-06-14	1899-12-31 09:41:00	2	34	37	yes	135	0	0	42	4	100	0	0	0	0	41	2013-06-14 09:41:00	41439.5	0.0534722	77	86	2013-06-10 08:30:00	4.04931	2013-06-14	41435	4	morning	morning 4	25	24	49
86	2013-06-14	1899-12-31 10:58:00	2	35	38	yes	67	0	0	41	6	46	0	0	0	0		2013-06-14 10:58:00	41439.5	0.00555556	8	86	2013-06-10 08:30:00	4.10278	2013-06-14	41435	4	morning	morning 4	26	24	50	2
86	2013-06-14	1899-12-31 11:06:00	2	39	40	yes	79	0	0	38	3	71	0	0	1	0		2013-06-14 11:06:00	41439.5	0.0208333	30	86	2013-06-10 08:30:00	4.10833	2013-06-14	41435	4	morning	morning 4	26	24	50
86	2013-06-14	1899-12-31 11:36:00	2	38	41	yes	87	0	0	48	0	59	0	0	0	0		2013-06-14 11:36:00	41439.5	0.00555556	8	86	2013-06-10 08:30:00	4.12917	2013-06-14	41435	4	morning	morning 4	26	24	50
86	2013-06-14	1899-12-31 11:44:00	2	33	36	yes	44	0	0	21	0	73	0	0	0	0		2013-06-14 11:44:00	41439.5	0.01875	27	86	2013-06-10 08:30:00	4.13472	2013-06-14	41435	4	morning	morning 4	26	24	50
86	2013-06-14	1899-12-31 12:11:00		45	51	no	0	0	0	0	0	0	0	0	0	0		2013-06-14 12:11:00	41439.7	0.213194	307	86	2013-06-10 08:30:00	4.15347	2013-06-14	41435	4	afternoon	afternoon 4	26	24	50
86	2013-06-14	1899-12-31 17:18:00	2	46	48	yes	75	0	0	24	1	80	0	0	0	0		2013-06-14 17:18:00	41439.7	0.0118056	17	86	2013-06-10 08:30:00	4.36667	2013-06-14	41435	4	evening	eveing 4	29	24	53
86	2013-06-14	1899-12-31 17:35:00	2	42	46	yes	108	0	0	35	1	98	0	0	3	0		2013-06-14 17:35:00	41439.8	0.0173611	25	86	2013-06-10 08:30:00	4.37847	2013-06-14	41435	4	evening	eveing 4	29	24	53
86	2013-06-14	1899-12-31 18:00:00	2	42	45	yes	118	0	0	17	2	99	0	0	0	0		2013-06-14 18:00:00	41439.8	0.0208333	30	86	2013-06-10 08:30:00	4.39583	2013-06-14	41435	4	evening	eveing 4	29	24	53
86	2013-06-14	1899-12-31 18:30:00	2	41	45	yes	151	0	0	21	10	146	0	0	0	0		2013-06-14 18:30:00	41439.8	0.0208333	30	86	2013-06-10 08:30:00	4.41667	2013-06-14	41435	4	evening	eveing 4	29	24	53
86	2013-06-14	1899-12-31 19:00:00	2	34	36	yes	154	0	0	42	3	110	0	0	0	1		2013-06-14 19:00:00	41439.8	0.0208333	30	86	2013-06-10 08:30:00	4.4375	2013-06-14	41435	4	evening	eveing 4	30	24	54
86	2013-06-14	1899-12-31 19:30:00	2	33	33	yes	117	0	0	19	3	83	0	0	2	0		2013-06-14 19:30:00	41439.8	0.0173611	25	86	2013-06-10 08:30:00	4.45833	2013-06-14	41435	4	evening	eveing 4	30	24	54	3
86	2013-06-14	1899-12-31 19:55:00	2	31	32	yes	132	0	0	35	2	120	0	0	0	0		2013-06-14 19:55:00	41439.8	0.0159722	23	86	2013-06-10 08:30:00	4.47569	2013-06-14	41435	4	evening	eveing 4	30	24	54
86	2013-06-14	1899-12-31 20:18:00	2	30	30	yes	81	0	0	26	3	89	0	0	1	0		2013-06-14 20:18:00	41440.4	0.5375		86	2013-06-10 08:30:00	4.49167	2013-06-14	41435	4	evening	eveing 4	30	24	54
86	2013-06-15	1899-12-31 09:12:00	2	27	30	yes	99	0	0	18	1	130	0	0	0	0		2013-06-15 09:12:00	41440.4	0.0208333	30	86	2013-06-10 08:30:00	5.02917	2013-06-15	41435	5	morning	morning 5	31	30	61	2
86	2013-06-15	1899-12-31 09:42:00	2	29	30	yes	110	0	0	25	1	78	0	0	0	0		2013-06-15 09:42:00	41440.4	0.0194444	28	86	2013-06-10 08:30:00	5.05	2013-06-15	41435	5	morning	morning 5	31	30	61	1
86	2013-06-15	1899-12-31 10:10:00	2	30	36	yes	123	0	0	27	3	144	0	0	0	0		2013-06-15 10:10:00	41440.4	0.0173611	25	86	2013-06-10 08:30:00	5.06944	2013-06-15	41435	5	morning	morning 5	31	30	61	1
86	2013-06-15	1899-12-31 10:35:00	2	31	42	yes	156	0	0	22	1	188	0	0	0	0		2013-06-15 10:35:00	41440.5	0.0208333	30	86	2013-06-10 08:30:00	5.08681	2013-06-15	41435	5	morning	morning 5	32	30	62
86	2013-06-15	1899-12-31 11:05:00	2	36	48	yes	155	0	0	41	0	134	0	0	1	0		2013-06-15 11:05:00	41440.5	0.0173611	25	86	2013-06-10 08:30:00	5.10764	2013-06-15	41435	5	morning	morning 5	32	30	62
86	2013-06-15	1899-12-31 11:30:00	2	37	45	yes	140	0	0	24	0	131	0	0	0	0		2013-06-15 11:30:00	41440.5	0.0208333	30	86	2013-06-10 08:30:00	5.125	2013-06-15	41435	5	morning	morning 5	32	30	62
86	2013-06-15	1899-12-31 12:00:00	2	38	46	yes	45	0	0	13	0	72	0	0	0	0		2013-06-15 12:00:00	41440.7	0.215278	310	86	2013-06-10 08:30:00	5.14583	2013-06-15	41435	5	morning	morning 5	32	30	62
86	2013-06-15	1899-12-31 17:10:00	2	43	45	yes	121	0	2	72	0	96	0	0	0	0	46	2013-06-15 17:10:00	41440.7	0.00555556	8	86	2013-06-10 08:30:00	5.36111	2013-06-15	41435	5	evening	evening 5	35	30	65
86	2013-06-15	1899-12-31 17:18:00	2	37	39	yes	123	0	0	88	0	89	0	0	0	0		2013-06-15 17:18:00	41440.8	0.0506944	73	86	2013-06-10 08:30:00	5.36667	2013-06-15	41435	5	evening	evening 5	35	30	65
86	2013-06-15	1899-12-31 18:31:00	2	39	41	yes	82	0	6	25	0	152	0	0	0	0		2013-06-15 18:31:00	41440.8	0.00625	9	86	2013-06-10 08:30:00	5.41736	2013-06-15	41435	5	evening	evening 5	36	30	66
86	2013-06-15	1899-12-31 18:40:00	2	34	37	yes	78	0	0	40	0	116	0	0	0	0		2013-06-15 18:40:00	41440.8	0.0291667	42	86	2013-06-10 08:30:00	5.42361	2013-06-15	41435	5	evening	evening 5	36	30	66
86	2013-06-15	1899-12-31 19:22:00	2	33	36	yes	54	0	1	29	0	91	0	0	0	0		2013-06-15 19:22:00	41441.4	0.575		86	2013-06-10 08:30:00	5.45278	2013-06-15	41435	5	evening	evening 5	36	30	66
86	2013-06-16	1899-12-31 09:10:00	2	30	31	yes	112	0	0	66	0	215	0	0	0	0		2013-06-16 09:10:00	41441.4	0.00555556	8	86	2013-06-10 08:30:00	6.02778	2013-06-16	41435	6	morning	morning 6	37	36	73	2
86	2013-06-16	1899-12-31 09:18:00	2	31	32	yes	134	0	0	92	0	120	0	0	0	0		2013-06-16 09:18:00	41441.4	0.0395833	57	86	2013-06-10 08:30:00	6.03333	2013-06-16	41435	6	morning	morning 6	37	36	73	2
86	2013-06-16	1899-12-31 10:15:00	2	33	34	yes	139	0	1	99	2	142	0	0	0	0		2013-06-16 10:15:00	41441.4	0.00277778	4	86	2013-06-10 08:30:00	6.07292	2013-06-16	41435	6	morning	morning 6	37	36	73	1
86	2013-06-16	1899-12-31 10:19:00	2	31	34	yes	108	0	1	102	4	134	0	0	0	0		2013-06-16 10:19:00	41441.5	0.0361111	52	86	2013-06-10 08:30:00	6.07569	2013-06-16	41435	6	morning	morning 6	37	36	73
86	2013-06-16	1899-12-31 11:11:00	2	39	44	yes	94	0	0	70	0	104	0	0	0	0		2013-06-16 11:11:00	41441.5	0.00833333	12	86	2013-06-10 08:30:00	6.11181	2013-06-16	41435	6	morning	morning 6	38	36	74
86	2013-06-16	1899-12-31 11:23:00	2	42	45	yes	86	0	0	84	0	44	0	0	0	0		2013-06-16 11:23:00	41441.5	0.0263889	38	86	2013-06-10 08:30:00	6.12014	2013-06-16	41435	6	morning	morning 6	38	36	74
86	2013-06-16	1899-12-31 12:01:00	2	53	57	yes	0	0	0	0	0	0	0	0	0	0		2013-06-16 12:01:00	41441.7	0.184722	266	86	2013-06-10 08:30:00	6.14653	2013-06-16	41435	6	afternoon	afternoon 6	38	36	74
86	2013-06-16	1899-12-31 16:27:00	2	37	38	yes	120	0	0	178	0	130	0	0	0	0	48	2013-06-16 16:27:00	41441.7	0.00972222	14	86	2013-06-10 08:30:00	6.33125	2013-06-16	41435	6	afternoon	afternoon 6	40	36	76
86	2013-06-16	1899-12-31 16:41:00	2	37	37	yes	122	0	0	121	0	124	0	0	0	0		2013-06-16 16:41:00	41441.7	0.0298611	43	86	2013-06-10 08:30:00	6.34097	2013-06-16	41435	6	afternoon	afternoon 6	41	36	77
86	2013-06-16	1899-12-31 17:24:00	2	35	35	yes	132	0	0	114	2	144	0	0	0	0		2013-06-16 17:24:00	41441.8	0.0277778	40	86	2013-06-10 08:30:00	6.37083	2013-06-16	41435	6	evening	evening 6	41	36	77
86	2013-06-16	1899-12-31 18:04:00	2	35	38	yes	108	0	0	92	0	100	0	0	0	0		2013-06-16 18:04:00	41441.8	0.00694444	10	86	2013-06-10 08:30:00	6.39861	2013-06-16	41435	6	evening	evening 6	41	36	77
86	2013-06-16	1899-12-31 18:14:00	2	38	41	yes	90	0	0	90	0	88	0	0	0	0		2013-06-16 18:14:00	41442.4	0.61875		86	2013-06-10 08:30:00	6.40556	2013-06-16	41435	6	evening	evening 6	41	36	77
86	2013-06-17	1899-12-31 09:05:00	2	30	33	yes	103	0	0	35	3	122	0	0	4	1	50	2013-06-17 09:05:00	41442.4	0.0229167	33	86	2013-06-10 08:30:00	7.02431	2013-06-17	41435	7	morning	morning 7	43	42	85
86	2013-06-17	1899-12-31 09:38:00	2	27	29	yes	105	0	0	42	3	129	0	0	0	0		2013-06-17 09:38:00	41442.4	0.01875	27	86	2013-06-10 08:30:00	7.04722	2013-06-17	41435	7	morning	morning 7	43	42	85	1
86	2013-06-17	1899-12-31 10:05:00	2	30	35	yes	152	0	0	28	0	144	0	0	0	0		2013-06-17 10:05:00	41442.4	0.0229167	33	86	2013-06-10 08:30:00	7.06597	2013-06-17	41435	7	morning	morning 7	43	42	85
86	2013-06-17	1899-12-31 10:38:00	2	33	36	yes	136	0	0	24	3	155	0	0	0	0		2013-06-17 10:38:00	41442.5	0.0208333	30	86	2013-06-10 08:30:00	7.08889	2013-06-17	41435	7	morning	morning 7	44	42	86	1
86	2013-06-17	1899-12-31 11:08:00	2	37	41	yes	100	0	0	32	0	112	0	0	0	0		2013-06-17 11:08:00	41442.5	0.0173611	25	86	2013-06-10 08:30:00	7.10972	2013-06-17	41435	7	morning	morning 7	44	42	86
86	2013-06-17	1899-12-31 11:33:00	2	38	41	yes	41	0	0	31	0	37	0	0	0	0		2013-06-17 11:33:00	41442.5	0.01875	27	86	2013-06-10 08:30:00	7.12708	2013-06-17	41435	7	morning	morning 7	44	42	86
86	2013-06-17	1899-12-31 12:00:00		44	53	no	0	0	0	0	0	0	0	0	0	0		2013-06-17 12:00:00	41442.7	0.215278	310	86	2013-06-10 08:30:00	7.14583	2013-06-17	41435	7	morning	morning 7	44	42	86
86	2013-06-17	1899-12-31 17:10:00	2	39	45	yes	118	0	0	45	4	86	0	0	0	1		2013-06-17 17:10:00	41442.7	0.0208333	30	86	2013-06-10 08:30:00	7.36111	2013-06-17	41435	7	evening	evening 7	47	42	89
86	2013-06-17	1899-12-31 17:40:00	2	39	42	yes	134	0	0	41	4	129	0	0	0	0		2013-06-17 17:40:00	41442.8	0.0138889	20	86	2013-06-10 08:30:00	7.38194	2013-06-17	41435	7	evening	evening 7	47	42	89
86	2013-06-17	1899-12-31 18:00:00	2	33	39	yes	76	0	0	31	2	93	0	0	0	0		2013-06-17 18:00:00	41442.8	0.0208333	30	86	2013-06-10 08:30:00	7.39583	2013-06-17	41435	7	evening	evening 7	47	42	89
86	2013-06-17	1899-12-31 18:30:00	2	33	35	yes	108	0	0	32	0	92	0	0	0	0		2013-06-17 18:30:00	41442.8	0.0138889	20	86	2013-06-10 08:30:00	7.41667	2013-06-17	41435	7	evening	evening 7	47	42	89
86	2013-06-17	1899-12-31 18:50:00	2	33	34	yes	106	0	0	29	1	125	0	0	0	0		2013-06-17 18:50:00	41442.8	0.0243056	35	86	2013-06-10 08:30:00	7.43056	2013-06-17	41435	7	evening	evening 7	48	42	90
86	2013-06-17	1899-12-31 19:25:00	2	30	32	yes	112	0	0	35	3	114	0	0	0	0		2013-06-17 19:25:00	41442.8	0.0138889	20	86	2013-06-10 08:30:00	7.45486	2013-06-17	41435	7	evening	evening 7	48	42	90
86	2013-06-17	1899-12-31 19:45:00	2	30	30	yes	78	0	0	30	1	88	0	0	0	0		2013-06-17 19:45:00	41443.4	0.559028		86	2013-06-10 08:30:00	7.46875	2013-06-17	41435	7	evening	evening 7	48	42	90
86	2013-06-18	1899-12-31 09:10:00	2	30	33	yes	55	0	0	27	4	55	0	0	1	1		2013-06-18 09:10:00	41443.4	0.0208333	30	86	2013-06-10 08:30:00	8.02778	2013-06-18	41435	8	morning	monring 8	49	48	97	1
86	2013-06-18	1899-12-31 09:40:00	2	32	32	yes	78	0	0	32	7	78	0	0	1	3		2013-06-18 09:40:00	41443.4	0.0173611	25	86	2013-06-10 08:30:00	8.04861	2013-06-18	41435	8	morning	monring 8	49	48	97
86	2013-06-18	1899-12-31 10:05:00	2	30	35	yes	81	0	0	23	5	89	0	0	0	2		2013-06-18 10:05:00	41443.4	0.0173611	25	86	2013-06-10 08:30:00	8.06597	2013-06-18	41435	8	morning	monring 8	49	48	97	1
86	2013-06-18	1899-12-31 10:30:00	2	32	35	yes	102	0	0	25	4	106	0	0	2	0		2013-06-18 10:30:00	41443.5	0.0208333	30	86	2013-06-10 08:30:00	8.08333	2013-06-18	41435	8	morning	monring 8	49	48	97
86	2013-06-18	1899-12-31 11:00:00	2	34	40	yes	75	0	0	22	1	84	0	0	0	0		2013-06-18 11:00:00	41443.5	0.0138889	20	86	2013-06-10 08:30:00	8.10417	2013-06-18	41435	8	morning	monring 8	50	48	98
86	2013-06-18	1899-12-31 11:20:00	2	34	39	yes	92	0	0	34	3	112	0	0	1	1		2013-06-18 11:20:00	41443.5	0.0208333	30	86	2013-06-10 08:30:00	8.11806	2013-06-18	41435	8	morning	monring 8	50	48	98
86	2013-06-18	1899-12-31 11:50:00		44	50	no	0	0	0	0	0	0	0	0	0	0		2013-06-18 11:50:00	41443.6	0.127778	184	86	2013-06-10 08:30:00	8.13889	2013-06-18	41435	8	morning	monring 8	50	48	98
86	2013-06-18	1899-12-31 14:54:00	2	43	46	yes	53	0	0	49	0	36	0	0	0	0	48	2013-06-18 14:54:00	41443.6	0.00416667	6	86	2013-06-10 08:30:00	8.26667	2013-06-18	41435	8	afternoon	afternoon 8	52	48	100
86	2013-06-18	1899-12-31 15:00:00	2	44	49	yes	41	0	0	41	0	36	0	0	0	0		2013-06-18 15:00:00	41443.6	0.00486111	7	86	2013-06-10 08:30:00	8.27083	2013-06-18	41435	8	afternoon	afternoon 8	52	48	100
86	2013-06-18	1899-12-31 15:07:00	2	37	39	yes	6	0	0	59	1	52	0	0	0	0		2013-06-18 15:07:00	41443.6	0.0111111	16	86	2013-06-10 08:30:00	8.27569	2013-06-18	41435	8	afternoon	afternoon 8	52	48	100
86	2013-06-18	1899-12-31 15:23:00		47	53	no	0	0	0	0	4	0	0	0	0	0		2013-06-18 15:23:00	41443.7	0.0111111	16	86	2013-06-10 08:30:00	8.28681	2013-06-18	41435	8	afternoon	afternoon 8	52	48	100
86	2013-06-18	1899-12-31 15:39:00	2	37	49	yes	31	0	0	20	15	14	0	0	0	0		2013-06-18 15:39:00	41443.7	0.0236111	34	86	2013-06-10 08:30:00	8.29792	2013-06-18	41435	8	afternoon	afternoon 8	52	48	100
86	2013-06-18	1899-12-31 16:13:00	2	36	39	yes	28	0	0	13	30	24	0	0	0	0		2013-06-18 16:13:00	41443.7	0.00486111	7	86	2013-06-10 08:30:00	8.32153	2013-06-18	41435	8	afternoon	afternoon 8	52	48	100	1
86	2013-06-18	1899-12-31 16:20:00	2	36	39	yes	32	0	0	2	0	31	0	0	0	0		2013-06-18 16:20:00	41443.7	0.00625	9	86	2013-06-10 08:30:00	8.32639	2013-06-18	41435	8	afternoon	afternoon 8	52	48	100	1
86	2013-06-18	1899-12-31 16:29:00	2	36	41	yes	27	0	0	0	22	29	0	0	0	0		2013-06-18 16:29:00	41443.7	0.0444444	64	86	2013-06-10 08:30:00	8.33264	2013-06-18	41435	8	afternoon	afternoon 8	52	48	100	1
86	2013-06-18	1899-12-31 17:33:00	2	35	37	yes	30	0	0	2	22	20	0	0	0	0		2013-06-18 17:33:00	41443.7	0.00555556	8	86	2013-06-10 08:30:00	8.37708	2013-06-18	41435	8	evening	evening 8	53	48	101
86	2013-06-18	1899-12-31 17:41:00	2	34	37	yes	9	0	0	9	9	17	0	0	0	0		2013-06-18 17:41:00	41444.4	0.679861		86	2013-06-10 08:30:00	8.38264	2013-06-18	41435	8	evening	evening 8	53	48	101
86	2013-06-19	1899-12-31 10:00:00	2	33	36	yes	16	0	0	0	6	13	0	0	0	3		2013-06-19 10:00:00	41444.5	0.0416667	60	86	2013-06-10 08:30:00	9.0625	2013-06-19	41435	9	morning	morning 9	54	54	108
86	2013-06-19	1899-12-31 11:00:00	3	35	44	yes	12	0	0	0	5	12	0	0	0	0		2013-06-19 11:00:00	41444.5	0.0208333	30	86	2013-06-10 08:30:00	9.10417	2013-06-19	41435	9	morning	morning 9	55	54	109
86	2013-06-19	1899-12-31 11:30:00	3	36	38	yes	10	0	0	0	3	7	0	0	0	0		2013-06-19 11:30:00	41435.5	-8.92986		86	2013-06-10 08:30:00	9.125	2013-06-19	41435	9	morning	morning 9	55	54	109
97	2013-06-10	1899-12-31 13:11:00				no	0	0	0	0	0	0	0	0	0	0		2013-06-10 13:11:00	41435.6	0.0479167	69	97	2013-06-10 08:30:00	0.195139	2013-06-10	41435	0	afternoon	afternoon 0	3	0	3
97	2013-06-10	1899-12-31 14:20:00		55	60	no	0	0	0	0	0	0	0	0	0	0		2013-06-10 14:20:00	41435.6	0.0416667	60	97	2013-06-10 08:30:00	0.243056	2013-06-10	41435	0	afternoon	afternoon 0	3	0	3
97	2013-06-10	1899-12-31 15:20:00				no	0	0	0	0	0	0	0	0	0	0		2013-06-10 15:20:00	41435.7	0.0798611	115	97	2013-06-10 08:30:00	0.284722	2013-06-10	41435	0	afternoon	afternoon 0	4	0	4
97	2013-06-10	1899-12-31 17:15:00	2			yes	24	0	0	0	0	13	0	0	0	0		2013-06-10 17:15:00	41435.7	0.0215278	31	97	2013-06-10 08:30:00	0.364583	2013-06-10	41435	0	evening	evening 0	5	0	5
97	2013-06-10	1899-12-31 17:46:00				no	0	0	0	0	0	0	0	0	0	0		2013-06-10 17:46:00	41435.7	0.00625	9	97	2013-06-10 08:30:00	0.386111	2013-06-10	41435	0	evening	evening 0	5	0	5
97	2013-06-10	1899-12-31 17:55:00				no	0	0	0	0	0	0	0	0	0	0		2013-06-10 17:55:00	41436.4	0.629861		97	2013-06-10 08:30:00	0.392361	2013-06-10	41435	0	evening	evening 0	5	0	5
97	2013-06-11	1899-12-31 09:02:00				yes	10	0	0	0	0	0	0	0	0	0		2013-06-11 09:02:00	41436.4	0.0166667	24	97	2013-06-10 08:30:00	1.02222	2013-06-11	41435	1	morning	morning 1	7	6	13
97	2013-06-11	1899-12-31 09:26:00	5			yes	34	0	0	0	0	3	0	0	0	0		2013-06-11 09:26:00	41436.4	0.03125	45	97	2013-06-10 08:30:00	1.03889	2013-06-11	41435	1	morning	morning 1	7	6	13
97	2013-06-11	1899-12-31 10:11:00	3			yes	28	0	0	0	0	24	0	0	0	0		2013-06-11 10:11:00	41436.5	0.0368056	53	97	2013-06-10 08:30:00	1.07014	2013-06-11	41435	1	morning	morning 1	7	6	13
97	2013-06-11	1899-12-31 11:04:00	3			yes	25	0	0	3	0	20	0	0	3	0		2013-06-11 11:04:00	41436.5	0.0236111	34	97	2013-06-10 08:30:00	1.10694	2013-06-11	41435	1	morning	morning 1	8	6	14
97	2013-06-11	1899-12-31 11:38:00	3			no	0	0	0	3	0	17	0	0	3	0		2013-06-11 11:38:00	41436.6	0.119444	172	97	2013-06-10 08:30:00	1.13056	2013-06-11	41435	1	morning	morning 1	8	6	14
97	2013-06-11	1899-12-31 14:30:00		55	60	no	0	0	0	0	0	0	0	0	0	0		2013-06-11 14:30:00	41436.6	0.0173611	25	97	2013-06-10 08:30:00	1.25	2013-06-11	41435	1	afternoon	afternoon 1	10	6	16
97	2013-06-11	1899-12-31 14:55:00				no	0	0	0	0	0	0	0	0	0	0		2013-06-11 14:55:00	41436.6	0.0243056	35	97	2013-06-10 08:30:00	1.26736	2013-06-11	41435	1	afternoon	afternoon 1	10	6	16
97	2013-06-11	1899-12-31 15:30:00		52	55	no	0	0	0	0	0	0	0	0	0	0		2013-06-11 15:30:00	41436.7	0.0361111	52	97	2013-06-10 08:30:00	1.29167	2013-06-11	41435	1	afternoon	afternoon 1	10	6	16
97	2013-06-11	1899-12-31 16:22:00		40	41	no	0	0	0	0	0	0	0	0	0	0		2013-06-11 16:22:00	41436.7	0.0347222	50	97	2013-06-10 08:30:00	1.32778	2013-06-11	41435	1	afternoon	afternoon 1	10	6	16
97	2013-06-11	1899-12-31 17:12:00	2	36	39	yes	17	0	0	0	0	11	0	0	3	0		2013-06-11 17:12:00	41436.7	0.00416667	6	97	2013-06-10 08:30:00	1.3625	2013-06-11	41435	1	evening	evening 1	11	6	17
97	2013-06-11	1899-12-31 17:18:00	5	39	41	yes	17	0	0	3	0	21	0	0	0	0		2013-06-11 17:18:00	41436.7	0.00555556	8	97	2013-06-10 08:30:00	1.36667	2013-06-11	41435	1	evening	evening 1	11	6	17
97	2013-06-11	1899-12-31 17:26:00	5	39	45	yes	18	0	0	0	3	20	0	0	3	0		2013-06-11 17:26:00	41436.8	0.0270833	39	97	2013-06-10 08:30:00	1.37222	2013-06-11	41435	1	evening	evening 1	11	6	17
97	2013-06-11	1899-12-31 18:05:00	4	38	41	yes	4	0	0	0	0	3	0	0	0	0		2013-06-11 18:05:00	41437.4	0.625		97	2013-06-10 08:30:00	1.39931	2013-06-11	41435	1	evening	evening 1	11	6	17
97	2013-06-12	1899-12-31 09:05:00	3	26	28	yes	33	0	0	1	1	35	0	0	0	0		2013-06-12 09:05:00	41437.4	0.0243056	35	97	2013-06-10 08:30:00	2.02431	2013-06-12	41435	2	morning	morning 2	13	12	25
97	2013-06-12	1899-12-31 09:40:00	3	30	39	yes	36	0	0	3	0	34	0	0	0	0		2013-06-12 09:40:00	41437.4	0.0263889	38	97	2013-06-10 08:30:00	2.04861	2013-06-12	41435	2	morning	morning 2	13	12	25
97	2013-06-12	1899-12-31 10:18:00	4	37	48	yes	5	0	0	0	0	6	0	0	0	0		2013-06-12 10:18:00	41437.5	0.025	36	97	2013-06-10 08:30:00	2.075	2013-06-12	41435	2	morning	morning 2	13	12	25
97	2013-06-12	1899-12-31 10:54:00		38	44	no	0	0	0	0	0	0	0	0	0	0		2013-06-12 10:54:00	41437.5	0.0256944	37	97	2013-06-10 08:30:00	2.1	2013-06-12	41435	2	morning	morning 2	14	12	26
97	2013-06-12	1899-12-31 11:31:00		33	36	no	0	0	0	0	0	0	0	0	0	0		2013-06-12 11:31:00	41437.5	0.0166667	24	97	2013-06-10 08:30:00	2.12569	2013-06-12	41435	2	morning	morning 2	14	12	26
97	2013-06-12	1899-12-31 11:55:00		36	40	no	0	0	0	0	0	0	0	0	0	0		2013-06-12 11:55:00	41437.7	0.189583	273	97	2013-06-10 08:30:00	2.14236	2013-06-12	41435	2	morning	morning 2	14	12	26
97	2013-06-12	1899-12-31 16:28:00		46	49	no	0	0	0	0	0	0	0	0	0	0		2013-06-12 16:28:00	41437.7	0.0534722	77	97	2013-06-10 08:30:00	2.33194	2013-06-12	41435	2	afternoon	afternoon 2	16	12	28
97	2013-06-12	1899-12-31 17:45:00		41	45	no	0	0	0	0	0	0	0	0	0	0		2013-06-12 17:45:00	41437.8	0.0131944	19	97	2013-06-10 08:30:00	2.38542	2013-06-12	41435	2	evening	evening 2	17	12	29
97	2013-06-12	1899-12-31 18:04:00		44	47	no	0	0	0	0	0	0	0	0	0	0		2013-06-12 18:04:00	41438.3	0.55625		97	2013-06-10 08:30:00	2.39861	2013-06-12	41435	2	evening	evening 2	17	12	29
97	2013-06-13	1899-12-31 07:25:00	2	31	34	yes	38	0	0	4	1	36	0	0	1	0		2013-06-13 07:25:00	41438.4	0.107639	155	97	2013-06-10 08:30:00	2.95486	2013-06-13	41435	2	morning	morning 3		12
97	2013-06-13	1899-12-31 10:00:00	3	37	46	yes	26	0	2	7	0	22	0	0	0	0		2013-06-13 10:00:00	41438.4	0.0152778	22	97	2013-06-10 08:30:00	3.0625	2013-06-13	41435	3	morning	morning 3	19	18	37
97	2013-06-13	1899-12-31 10:22:00		39	49	no	0	0	0	0	0	0	0	0	0	0		2013-06-13 10:22:00	41438.4	0.0180556	26	97	2013-06-10 08:30:00	3.07778	2013-06-13	41435	3	morning	morning 3	19	18	37
97	2013-06-13	1899-12-31 10:48:00	2	42	47	yes	3	0	0	1	0	5	0	0	0	0		2013-06-13 10:48:00	41438.5	0.0201389	29	97	2013-06-10 08:30:00	3.09583	2013-06-13	41435	3	morning	morning 3	20	18	38
97	2013-06-13	1899-12-31 11:17:00		37	42	no	0	0	0	0	0	0	0	0	0	0		2013-06-13 11:17:00	41438.5	0.0548611	79	97	2013-06-10 08:30:00	3.11597	2013-06-13	41435	3	morning	morning 3	20	18	38
97	2013-06-13	1899-12-31 12:36:00		40	53	no	0	0	0	0	0	0	0	0	0	0		2013-06-13 12:36:00	41438.7	0.19375	279	97	2013-06-10 08:30:00	3.17083	2013-06-13	41435	3	afternoon	afternoon 3	21	18	39
97	2013-06-13	1899-12-31 17:15:00	2	37	39	yes	21	0	0	4	1	14	1	0	2	0		2013-06-13 17:15:00	41438.7	0.0208333	30	97	2013-06-10 08:30:00	3.36458	2013-06-13	41435	3	evening	evening 3	23	18	41
97	2013-06-13	1899-12-31 17:45:00	2	40	42	yes	22	0	0	4	0	27	0	0	0	0		2013-06-13 17:45:00	41438.8	0.0208333	30	97	2013-06-10 08:30:00	3.38542	2013-06-13	41435	3	evening	evening 3	23	18	41
97	2013-06-13	1899-12-31 18:15:00	2	37	39	yes	25	0	0	7	1	17	0	0	0	0		2013-06-13 18:15:00	41438.8	0.0208333	30	97	2013-06-10 08:30:00	3.40625	2013-06-13	41435	3	evening	evening 3	23	18	41
97	2013-06-13	1899-12-31 18:45:00	2	34	35	yes	49	0	2	15	2	37	0	0	0	0		2013-06-13 18:45:00	41438.8	0.0173611	25	97	2013-06-10 08:30:00	3.42708	2013-06-13	41435	3	evening	evening 3	24	18	42
97	2013-06-13	1899-12-31 19:10:00	2	34	36	yes	45	0	1	13	3	50	0	0	0	0		2013-06-13 19:10:00	41438.8	0.0173611	25	97	2013-06-10 08:30:00	3.44444	2013-06-13	41435	3	evening	evening 3	24	18	42
97	2013-06-13	1899-12-31 19:35:00	2	32	33	yes	50	0	1	15	1	32	0	0	0	0		2013-06-13 19:35:00	41439.4	0.600694		97	2013-06-10 08:30:00	3.46181	2013-06-13	41435	3	evening	evening 3	24	18	42
97	2013-06-14	1899-12-31 10:00:00	2	42	45	yes	37	0	0	16	0	23	0	0	3	0		2013-06-14 10:00:00	41439.4	0.00347222	5	97	2013-06-10 08:30:00	4.0625	2013-06-14	41435	4	morning	morning 4	25	24	49
97	2013-06-14	1899-12-31 10:05:00	2			yes	43	0	0	14	0	29	0	0	2	0		2013-06-14 10:05:00	41439.5	0.0486111	70	97	2013-06-10 08:30:00	4.06597	2013-06-14	41435	4	morning	morning 4	25	24	49
97	2013-06-14	1899-12-31 11:15:00	2	37	38	yes	35	0	0	20	4	26	0	0	2	0		2013-06-14 11:15:00	41439.5	0.00625	9	97	2013-06-10 08:30:00	4.11458	2013-06-14	41435	4	morning	morning 4	26	24	50
97	2013-06-14	1899-12-31 11:24:00	2	37	38	yes	46	0	0	40	0	32	0	0	3	0		2013-06-14 11:24:00	41439.5	0.0291667	42	97	2013-06-10 08:30:00	4.12083	2013-06-14	41435	4	morning	morning 4	26	24	50
97	2013-06-14	1899-12-31 12:06:00		54	62	no	0	0	0	0	0	0	0	0	3	0		2013-06-14 12:06:00	41439.7	0.225	324	97	2013-06-10 08:30:00	4.15	2013-06-14	41435	4	afternoon	afternoon 4	26	24	50
97	2013-06-14	1899-12-31 17:30:00	2	39	43	yes	39	0	0	8	0	27	0	0	0	0		2013-06-14 17:30:00	41439.7	0.0125	18	97	2013-06-10 08:30:00	4.375	2013-06-14	41435	4	evening	eveing 4	29	24	53
97	2013-06-14	1899-12-31 17:48:00	2	40	45	yes	47	0	0	5	0	33	0	0	0	0		2013-06-14 17:48:00	41439.8	0.0173611	25	97	2013-06-10 08:30:00	4.3875	2013-06-14	41435	4	evening	eveing 4	29	24	53
97	2013-06-14	1899-12-31 18:13:00	2	37	41	yes	48	0	0	16	1	34	0	0	0	0		2013-06-14 18:13:00	41439.8	0.0208333	30	97	2013-06-10 08:30:00	4.40486	2013-06-14	41435	4	evening	eveing 4	29	24	53
97	2013-06-14	1899-12-31 18:43:00	2	33	36	yes	35	0	0	17	0	36	0	0	0	0		2013-06-14 18:43:00	41439.8	0.0229167	33	97	2013-06-10 08:30:00	4.42569	2013-06-14	41435	4	evening	eveing 4	30	24	54
97	2013-06-14	1899-12-31 19:16:00	2	33	35	yes	43	0	0	8	0	58	0	0	0	0		2013-06-14 19:16:00	41439.8	0.0201389	29	97	2013-06-10 08:30:00	4.44861	2013-06-14	41435	4	evening	eveing 4	30	24	54
97	2013-06-14	1899-12-31 19:45:00	2	32	32	yes	42	0	0	17	0	51	0	0	0	0		2013-06-14 19:45:00	41439.8	0.0138889	20	97	2013-06-10 08:30:00	4.46875	2013-06-14	41435	4	evening	eveing 4	30	24	54
97	2013-06-14	1899-12-31 20:05:00	2	30	30	yes	46	0	0	21	0	46	0	0	0	0		2013-06-14 20:05:00	41440.4	0.555556		97	2013-06-10 08:30:00	4.48264	2013-06-14	41435	4	evening	eveing 4	30	24	54
97	2013-06-15	1899-12-31 09:25:00	2	28	30	yes	42	0	0	20	1	60	0	0	0	0		2013-06-15 09:25:00	41440.4	0.0208333	30	97	2013-06-10 08:30:00	5.03819	2013-06-15	41435	5	morning	morning 5	31	30	61
97	2013-06-15	1899-12-31 09:55:00	2	37	45	yes	67	0	0	37	0	44	0	0	0	0		2013-06-15 09:55:00	41440.4	0.0208333	30	97	2013-06-10 08:30:00	5.05903	2013-06-15	41435	5	morning	morning 5	31	30	61
97	2013-06-15	1899-12-31 10:25:00	2	38	45	yes	67	0	0	40	0	54	0	0	0	0		2013-06-15 10:25:00	41440.5	0.0173611	25	97	2013-06-10 08:30:00	5.07986	2013-06-15	41435	5	morning	morning 5	31	30	61
97	2013-06-15	1899-12-31 10:50:00	2	36	41	yes	68	0	0	34	0	54	0	0	0	0		2013-06-15 10:50:00	41440.5	0.0194444	28	97	2013-06-10 08:30:00	5.09722	2013-06-15	41435	5	morning	morning 5	32	30	62
97	2013-06-15	1899-12-31 11:18:00	2	37	46	yes	80	0	0	45	0	73	0	0	0	0		2013-06-15 11:18:00	41440.5	0.01875	27	97	2013-06-10 08:30:00	5.11667	2013-06-15	41435	5	morning	morning 5	32	30	62
97	2013-06-15	1899-12-31 11:45:00	2	37	45	yes	80	0	0	51	0	55	0	0	0	0		2013-06-15 11:45:00	41440.7	0.2	288	97	2013-06-10 08:30:00	5.13542	2013-06-15	41435	5	morning	morning 5	32	30	62
97	2013-06-15	1899-12-31 16:33:00	2	37	38	yes	41	0	0	25	1	44	0	0	0	0		2013-06-15 16:33:00	41440.7	0.00416667	6	97	2013-06-10 08:30:00	5.33542	2013-06-15	41435	5	afternoon	afternoon 5	35	30	65
97	2013-06-15	1899-12-31 16:39:00	2	38	40	yes	64	0	0	36	1	22	0	0	0	0		2013-06-15 16:39:00	41440.7	0.05	72	97	2013-06-10 08:30:00	5.33958	2013-06-15	41435	5	afternoon	afternoon 5	35	30	65
97	2013-06-15	1899-12-31 17:51:00	2	37	38	yes	77	0	0	42	0	55	0	0	0	0		2013-06-15 17:51:00	41440.8	0.00694444	10	97	2013-06-10 08:30:00	5.38958	2013-06-15	41435	5	evening	evening 5	35	30	65
97	2013-06-15	1899-12-31 18:01:00	2	37	37	yes	70	0	0	54	2	59	0	0	2	0		2013-06-15 18:01:00	41440.8	0.0486111	70	97	2013-06-10 08:30:00	5.39653	2013-06-15	41435	5	evening	evening 5	35	30	65
97	2013-06-15	1899-12-31 19:11:00	2	34	38	yes	51	0	0	44	0	44	0	0	0	0		2013-06-15 19:11:00	41441.4	0.578472		97	2013-06-10 08:30:00	5.44514	2013-06-15	41435	5	evening	evening 5	36	30	66
97	2013-06-16	1899-12-31 09:04:00	2	38	40	yes	60	0	0	49	1	42	0	0	0	0		2013-06-16 09:04:00	41441.4	0.00208333	3	97	2013-06-10 08:30:00	6.02361	2013-06-16	41435	6	morning	morning 6	37	36	73
97	2013-06-16	1899-12-31 09:07:00	2	39	42	yes	77	0	0	41	0	50	0	0	0	0		2013-06-16 09:07:00	41441.4	0.0388889	56	97	2013-06-10 08:30:00	6.02569	2013-06-16	41435	6	morning	morning 6	37	36	73
97	2013-06-16	1899-12-31 10:03:00	2	42	45	yes	88	0	0	70	0	87	0	0	0	0		2013-06-16 10:03:00	41441.4	0.00486111	7	97	2013-06-10 08:30:00	6.06458	2013-06-16	41435	6	morning	morning 6	37	36	73
97	2013-06-16	1899-12-31 10:10:00	2	44	47	yes	88	0	0	81	0	60	0	0	0	0		2013-06-16 10:10:00	41441.5	0.0347222	50	97	2013-06-10 08:30:00	6.06944	2013-06-16	41435	6	morning	morning 6	37	36	73
97	2013-06-16	1899-12-31 11:00:00	2	43	47	yes	72	0	0	45	0	50	0	0	0	0		2013-06-16 11:00:00	41441.5	0.00277778	4	97	2013-06-10 08:30:00	6.10417	2013-06-16	41435	6	morning	morning 6	38	36	74
97	2013-06-16	1899-12-31 11:04:00	2	43	44	yes	66	0	0	25	2	58	0	0	0	0		2013-06-16 11:04:00	41441.5	0.0236111	34	97	2013-06-10 08:30:00	6.10694	2013-06-16	41435	6	morning	morning 6	38	36	74
97	2013-06-16	1899-12-31 11:38:00	2	32	39	yes	82	0	0	80	1	64	0	0	0	0		2013-06-16 11:38:00	41441.5	0.00486111	7	97	2013-06-10 08:30:00	6.13056	2013-06-16	41435	6	morning	morning 6	38	36	74
97	2013-06-16	1899-12-31 11:45:00	2	51	57	yes	17	0	0	12	0	9	0	0	0	0		2013-06-16 11:45:00	41441.7	0.188889	272	97	2013-06-10 08:30:00	6.13542	2013-06-16	41435	6	morning	morning 6	38	36	74
97	2013-06-16	1899-12-31 16:17:00	2	39	39	yes	44	0	0	26	0	52	0	0	0	0		2013-06-16 16:17:00	41441.7	0.00277778	4	97	2013-06-10 08:30:00	6.32431	2013-06-16	41435	6	afternoon	afternoon 6	40	36	76
97	2013-06-16	1899-12-31 16:21:00	2	38	39	yes	57	0	0	33	2	36	0	0	0	0		2013-06-16 16:21:00	41441.7	0.0347222	50	97	2013-06-10 08:30:00	6.32708	2013-06-16	41435	6	afternoon	afternoon 6	40	36	76
97	2013-06-16	1899-12-31 17:11:00	2	38	40	yes	68	0	0	61	0	33	0	0	0	0		2013-06-16 17:11:00	41441.7	0.00277778	4	97	2013-06-10 08:30:00	6.36181	2013-06-16	41435	6	evening	evening 6	41	36	77
97	2013-06-16	1899-12-31 17:15:00	2	37	37	yes	72	0	0	52	0	58	0	0	0	0		2013-06-16 17:15:00	41441.7	0.0215278	31	97	2013-06-10 08:30:00	6.36458	2013-06-16	41435	6	evening	evening 6	41	36	77
97	2013-06-16	1899-12-31 17:46:00	2	37	37	yes	54	0	0	21	1	51	0	0	0	0		2013-06-16 17:46:00	41441.7	0.00625	9	97	2013-06-10 08:30:00	6.38611	2013-06-16	41435	6	evening	evening 6	41	36	77
97	2013-06-16	1899-12-31 17:55:00	2	35	38	yes	50	0	0	34	0	39	0	0	0	0		2013-06-16 17:55:00	41442.4	0.642361		97	2013-06-10 08:30:00	6.39236	2013-06-16	41435	6	evening	evening 6	41	36	77
97	2013-06-17	1899-12-31 09:20:00	2	27	32	yes	55	0	0	30	1	30	0	0	0	0		2013-06-17 09:20:00	41442.4	0.0208333	30	97	2013-06-10 08:30:00	7.03472	2013-06-17	41435	7	morning	morning 7	43	42	85
97	2013-06-17	1899-12-31 09:50:00	2	30	44	yes	44	0	0	32	0	40	0	0	0	0		2013-06-17 09:50:00	41442.4	0.0222222	32	97	2013-06-10 08:30:00	7.05556	2013-06-17	41435	7	morning	morning 7	43	42	85
97	2013-06-17	1899-12-31 10:22:00	2	36	47	yes	49	0	0	31	0	36	0	0	0	0		2013-06-17 10:22:00	41442.5	0.0194444	28	97	2013-06-10 08:30:00	7.07778	2013-06-17	41435	7	morning	morning 7	43	42	85
97	2013-06-17	1899-12-31 10:50:00	2	37	48	yes	39	0	0	36	0	52	0	0	0	0		2013-06-17 10:50:00	41442.5	0.0243056	35	97	2013-06-10 08:30:00	7.09722	2013-06-17	41435	7	morning	morning 7	44	42	86
97	2013-06-17	1899-12-31 11:25:00	2	37	44	yes	40	0	0	34	0	36	0	0	2	6		2013-06-17 11:25:00	41442.5	0.0173611	25	97	2013-06-10 08:30:00	7.12153	2013-06-17	41435	7	morning	morning 7	44	42	86
97	2013-06-17	1899-12-31 11:50:00	2	33	36	yes	59	0	0	30	0	43	0	0	0	0		2013-06-17 11:50:00	41442.5	0.00902778	13	97	2013-06-10 08:30:00	7.13889	2013-06-17	41435	7	morning	morning 7	44	42	86
97	2013-06-17	1899-12-31 12:03:00	2	42	44	no	0	0	0	0	0	0	0	0	0	0		2013-06-17 12:03:00	41442.7	0.227083	327	97	2013-06-10 08:30:00	7.14792	2013-06-17	41435	7	afternoon	afternoon 7	44	42	86
97	2013-06-17	1899-12-31 17:30:00	2	38	43	yes	42	0	0	13	0	4	0	0	0	0		2013-06-17 17:30:00	41442.7	0.0173611	25	97	2013-06-10 08:30:00	7.375	2013-06-17	41435	7	evening	evening 7	47	42	89
97	2013-06-17	1899-12-31 17:55:00	2	36	38	yes	15	0	0	10	0	14	0	0	0	0		2013-06-17 17:55:00	41442.8	0.0138889	20	97	2013-06-10 08:30:00	7.39236	2013-06-17	41435	7	evening	evening 7	47	42	89
97	2013-06-17	1899-12-31 18:15:00	2	35	36	yes	17	0	0	5	0	12	0	0	0	0		2013-06-17 18:15:00	41442.8	0.0208333	30	97	2013-06-10 08:30:00	7.40625	2013-06-17	41435	7	evening	evening 7	47	42	89
97	2013-06-17	1899-12-31 18:45:00	2	34	34	yes	11	0	0	2	2	7	0	0	0	0		2013-06-17 18:45:00	41442.8	0.0243056	35	97	2013-06-10 08:30:00	7.42708	2013-06-17	41435	7	evening	evening 7	48	42	90
97	2013-06-17	1899-12-31 19:20:00		31	31	no	0	0	0	0	0	0	0	0	0	0		2013-06-17 19:20:00	41443.4	0.583333		97	2013-06-10 08:30:00	7.45139	2013-06-17	41435	7	evening	evening 7	48	42	90
97	2013-06-18	1899-12-31 09:20:00	2	29	34	yes	5	0	0	0	3	11	0	0	0	0		2013-06-18 09:20:00	41443.4	0.0208333	30	97	2013-06-10 08:30:00	8.03472	2013-06-18	41435	8	morning	monring 8	49	48	97
97	2013-06-18	1899-12-31 09:50:00	2	33	35	yes	4	0	0	0	1	4	0	0	0	0		2013-06-18 09:50:00	41443.4	0.0208333	30	97	2013-06-10 08:30:00	8.05556	2013-06-18	41435	8	morning	monring 8	49	48	97
97	2013-06-18	1899-12-31 10:20:00		35	36	no	0	0	0	0	0	0	0	0	0	0		2013-06-18 10:20:00	41443.4	0.0152778	22	97	2013-06-10 08:30:00	8.07639	2013-06-18	41435	8	morning	monring 8	49	48	97
97	2013-06-18	1899-12-31 10:42:00		35	39	no	0	0	0	0	0	0	0	0	0	0		2013-06-18 10:42:00	41443.5	0.0347222	50	97	2013-06-10 08:30:00	8.09167	2013-06-18	41435	8	morning	monring 8	50	48	98
97	2013-06-18	1899-12-31 11:32:00	2	36	38	yes	5	0	0	4	1	2	0	0	0	0		2013-06-18 11:32:00	41449.7	6.22083		97	2013-06-10 08:30:00	8.12639	2013-06-18	41435	8	morning	monring 8	50	48	98
98	2013-06-24	1899-12-31 16:50:00	5	28	29	yes	5	0	0	0	0	5	0	0	0	0	26	2013-06-24 16:50:00	41449.7	0.0208333	30	98	2013-06-24 08:30:00	0.347222	2013-06-24	41449	0	afternoon	afternoon 0	5	0	5
98	2013-06-24	1899-12-31 17:20:00	4	28	28	yes	4	0	0	0	1	3	0	0	0	0		2013-06-24 17:20:00	41449.7	0.0208333	30	98	2013-06-24 08:30:00	0.368056	2013-06-24	41449	0	evening	evening 0	5	0	5
98	2013-06-24	1899-12-31 17:50:00	3	27	28	yes	3	0	0	0	0	2	0	0	0	0		2013-06-24 17:50:00	41449.8	0.0173611	25	98	2013-06-24 08:30:00	0.388889	2013-06-24	41449	0	evening	evening 0	5	0	5
98	2013-06-24	1899-12-31 18:15:00		28	28	no	0	0	0	0	0	0	0	0	0	0		2013-06-24 18:15:00	41450.4	0.625		98	2013-06-24 08:30:00	0.40625	2013-06-24	41449	0	evening	evening 0	5	0	5
98	2013-06-25	1899-12-31 09:15:00	2	26	29	no	0	0	0	0	0	0	0	0	0	0		2013-06-25 09:15:00	41450.4	0.0243056	35	98	2013-06-24 08:30:00	1.03125	2013-06-25	41449	1	morning	morning 1	7	6	13
98	2013-06-25	1899-12-31 09:50:00	2	27	30	yes	27	0	0	0	0	41	0	0	0	1	30	2013-06-25 09:50:00	41450.4	0.0277778	40	98	2013-06-24 08:30:00	1.05556	2013-06-25	41449	1	morning	morning 1	7	6	13
98	2013-06-25	1899-12-31 10:30:00	2	34	36	yes	33	0	0	4	1	63	0	0	1	0		2013-06-25 10:30:00	41450.5	0.03125	45	98	2013-06-24 08:30:00	1.08333	2013-06-25	41449	1	morning	morning 1	7	6	13
98	2013-06-25	1899-12-31 11:15:00	2	32	34	yes	25	0	0	0	3	20	0	0	0	0		2013-06-25 11:15:00	41450.5	0.0173611	25	98	2013-06-24 08:30:00	1.11458	2013-06-25	41449	1	morning	morning 1	8	6	14
98	2013-06-25	1899-12-31 11:40:00	2	35	43	yes	12	0	0	0	0	13	0	0	0	0		2013-06-25 11:40:00	41450.7	0.236111	340	98	2013-06-24 08:30:00	1.13194	2013-06-25	41449	1	morning	morning 1	8	6	14
98	2013-06-25	1899-12-31 17:20:00	2	27	28	yes	10	0	0	1	3	7	0	0	0	0		2013-06-25 17:20:00	41450.7	0.0138889	20	98	2013-06-24 08:30:00	1.36806	2013-06-25	41449	1	evening	evening 1	11	6	17
98	2013-06-25	1899-12-31 17:40:00	2	28	28	yes	3	0	0	0	3	7	0	0	0	0		2013-06-25 17:40:00	41450.8	0.0208333	30	98	2013-06-24 08:30:00	1.38194	2013-06-25	41449	1	evening	evening 1	11	6	17
98	2013-06-25	1899-12-31 18:10:00	2	28	29	yes	9	0	0	0	2	10	0	0	0	1		2013-06-25 18:10:00	41451.4	0.631944		98	2013-06-24 08:30:00	1.40278	2013-06-25	41449	1	evening	evening 1	11	6	17
98	2013-06-26	1899-12-31 09:20:00	2	25	29	yes	2	0	0	0	1	5	0	0	0	0	35	2013-06-26 09:20:00	41451.4	0.0173611	25	98	2013-06-24 08:30:00	2.03472	2013-06-26	41449	2	morning	morning 2	13	12	25
98	2013-06-26	1899-12-31 09:45:00	2	27	35	yes	70	0	0	1	4	39	0	0	0	0		2013-06-26 09:45:00	41451.4	0.0208333	30	98	2013-06-24 08:30:00	2.05208	2013-06-26	41449	2	morning	morning 2	13	12	25
98	2013-06-26	1899-12-31 10:15:00	2	32	35	yes	49	0	1	0	6	62	0	0	0	0		2013-06-26 10:15:00	41451.5	0.0243056	35	98	2013-06-24 08:30:00	2.07292	2013-06-26	41449	2	morning	morning 2	13	12	25
98	2013-06-26	1899-12-31 10:50:00	2	31	40	yes	62	0	0	6	8	53	0	0	0	0		2013-06-26 10:50:00	41451.5	0.0208333	30	98	2013-06-24 08:30:00	2.09722	2013-06-26	41449	2	morning	morning 2	14	12	26
98	2013-06-26	1899-12-31 11:20:00	2	31	34	yes	36	0	0	2	11	33	0	0	0	0		2013-06-26 11:20:00	41451.5	0.0243056	35	98	2013-06-24 08:30:00	2.11806	2013-06-26	41449	2	morning	morning 2	14	12	26
98	2013-06-26	1899-12-31 11:55:00	2	40	42	yes	8	0	0	0	1	4	0	0	0	0		2013-06-26 11:55:00	41451.5	0.0173611	25	98	2013-06-24 08:30:00	2.14236	2013-06-26	41449	2	morning	morning 2	14	12	26
98	2013-06-26	1899-12-31 12:20:00		41	45	no	0	0	0	0	0	0	0	0	0	0		2013-06-26 12:20:00	41451.5	0.0104167	15	98	2013-06-24 08:30:00	2.15972	2013-06-26	41449	2	afternoon	afternoon 2	14	12	26
98	2013-06-26	1899-12-31 12:35:00		40	50	no	0	0	0	0	0	0	0	0	0	0		2013-06-26 12:35:00	41451.7	0.167361	241	98	2013-06-24 08:30:00	2.17014	2013-06-26	41449	2	afternoon	afternoon 2	15	12	27
98	2013-06-26	1899-12-31 16:36:00	2	34	36	yes	57	0	0	2	18	39	0	0	0	2		2013-06-26 16:36:00	41451.7	0.0326389	47	98	2013-06-24 08:30:00	2.3375	2013-06-26	41449	2	afternoon	afternoon 2	17	12	29
98	2013-06-26	1899-12-31 17:23:00	2	32	33	yes	41	0	1	2	12	31	0	0	0	0		2013-06-26 17:23:00	41451.8	0.0291667	42	98	2013-06-24 08:30:00	2.37014	2013-06-26	41449	2	evening	evening 2	17	12	29
98	2013-06-26	1899-12-31 18:05:00	2	32	33	yes	45	0	0	3	14	38	0	0	2	0		2013-06-26 18:05:00	41452.4	0.631944		98	2013-06-24 08:30:00	2.39931	2013-06-26	41449	2	evening	evening 2	17	12	29
98	2013-06-27	1899-12-31 09:15:00	2	27	30	yes	n/a	0	2	1	5	102	0	0	1	1		2013-06-27 09:15:00	41452.4	0.0208333	30	98	2013-06-24 08:30:00	3.03125	2013-06-27	41449	3	morning	morning 3	19	18	37
98	2013-06-27	1899-12-31 09:45:00	2	28	33	yes	104	1	8	0	6	104	3	0	0	1		2013-06-27 09:45:00	41452.4	0.0208333	30	98	2013-06-24 08:30:00	3.05208	2013-06-27	41449	3	morning	morning 3	19	18	37
98	2013-06-27	1899-12-31 10:15:00	2	31	34	yes	76	0	7	2	4	65	1	0	0	0		2013-06-27 10:15:00	41452.4	0.0208333	30	98	2013-06-24 08:30:00	3.07292	2013-06-27	41449	3	morning	morning 3	19	18	37
98	2013-06-27	1899-12-31 10:45:00	2	32	38	yes	43	0	5	7	3	46	0	0	0	0		2013-06-27 10:45:00	41452.5	0.0277778	40	98	2013-06-24 08:30:00	3.09375	2013-06-27	41449	3	morning	morning 3	20	18	38
98	2013-06-27	1899-12-31 11:25:00	2	35	38	yes	34	0	0	0	5	38	0	0	0	0		2013-06-27 11:25:00	41452.5	0.0243056	35	98	2013-06-24 08:30:00	3.12153	2013-06-27	41449	3	morning	morning 3	20	18	38
98	2013-06-27	1899-12-31 12:00:00		45	49	no	0	0	0	0	0	0	0	0	0	0		2013-06-27 12:00:00	41452.7	0.188194	271	98	2013-06-24 08:30:00	3.14583	2013-06-27	41449	3	morning	morning 3	20	18	38
98	2013-06-27	1899-12-31 16:31:00	2	37	40	yes	27	0	0	3	7	36	0	0	0	0		2013-06-27 16:31:00	41452.7	0.0270833	39	98	2013-06-24 08:30:00	3.33403	2013-06-27	41449	3	afternoon	afternoon 3	23	18	41
98	2013-06-27	1899-12-31 17:10:00	2	36	38	yes	39	0	0	7	13	54	0	0	1	0		2013-06-27 17:10:00	41452.7	0.0277778	40	98	2013-06-24 08:30:00	3.36111	2013-06-27	41449	3	evening	evening 3	23	18	41
98	2013-06-27	1899-12-31 17:50:00	2	35	37	yes	56	0	0	6	15	68	0	0	2	0		2013-06-27 17:50:00	41452.8	0.0277778	40	98	2013-06-24 08:30:00	3.38889	2013-06-27	41449	3	evening	evening 3	23	18	41
98	2013-06-27	1899-12-31 18:30:00	2	32	33	yes	63	0	2	7	13	59	0	0	0	0		2013-06-27 18:30:00	41452.8	0.0208333	30	98	2013-06-24 08:30:00	3.41667	2013-06-27	41449	3	evening	evening 3	24	18	42
98	2013-06-27	1899-12-31 19:00:00	2	31	32	yes	46	0	2	14	4	51	0	0	0	0		2013-06-27 19:00:00	41452.8	0.0173611	25	98	2013-06-24 08:30:00	3.4375	2013-06-27	41449	3	evening	evening 3	24	18	42
98	2013-06-27	1899-12-31 19:25:00	2	31	32	yes	31	0	0	12	9	28	0	0	0	0		2013-06-27 19:25:00	41453.4	0.590278		98	2013-06-24 08:30:00	3.45486	2013-06-27	41449	3	evening	evening 3	24	18	42
98	2013-06-28	1899-12-31 09:35:00	2	34	36	yes	110	0	14	6	2	126	0	0	0	2		2013-06-28 09:35:00	41453.4	0.0173611	25	98	2013-06-24 08:30:00	4.04514	2013-06-28	41449	4	morning	morning 4	25	24	49
98	2013-06-28	1899-12-31 10:00:00	2	33	35	yes	130	0	7	17	5	119	0	0	0	0		2013-06-28 10:00:00	41453.4	0.0243056	35	98	2013-06-24 08:30:00	4.0625	2013-06-28	41449	4	morning	morning 4	25	24	49
98	2013-06-28	1899-12-31 10:35:00	2	29	30	yes	100	2	3	40	6	117	0	0	0	0		2013-06-28 10:35:00	41453.5	0.0173611	25	98	2013-06-24 08:30:00	4.08681	2013-06-28	41449	4	morning	morning 4	26	24	50
98	2013-06-28	1899-12-31 11:00:00	2	28	29	yes	130	0	0	53	8	107	0	0	0	0		2013-06-28 11:00:00	41453.5	0.0208333	30	98	2013-06-24 08:30:00	4.10417	2013-06-28	41449	4	morning	morning 4	26	24	50
98	2013-06-28	1899-12-31 11:30:00	2	29	29	yes	133	0	1	52	5	129	0	0	0	0		2013-06-28 11:30:00	41453.5	0.0208333	30	98	2013-06-24 08:30:00	4.125	2013-06-28	41449	4	morning	morning 4	26	24	50
98	2013-06-28	1899-12-31 12:00:00	2	41	43	yes	119	0	0	51	6	105	0	0	0	0		2013-06-28 12:00:00	41453.5	0.0173611	25	98	2013-06-24 08:30:00	4.14583	2013-06-28	41449	4	morning	morning 4	26	24	50
98	2013-06-28	1899-12-31 12:25:00	2	38	42	yes	32	0	0	12	3	25	0	0	0	0		2013-06-28 12:25:00	41453.5	0.0208333	30	98	2013-06-24 08:30:00	4.16319	2013-06-28	41449	4	afternoon	afternoon 4	26	24	50
98	2013-06-28	1899-12-31 12:55:00		42	45	no	0	0	0	0	0	0	0	0	0	0		2013-06-28 12:55:00	41453.7	0.149306	215	98	2013-06-24 08:30:00	4.18403	2013-06-28	41449	4	afternoon	afternoon 4	27	24	51
98	2013-06-28	1899-12-31 16:30:00	2	29	31	yes	83	1	0	43	5	64	0	0	0	0		2013-06-28 16:30:00	41453.7	0.0173611	25	98	2013-06-24 08:30:00	4.33333	2013-06-28	41449	4	afternoon	afternoon 4	28	24	52
98	2013-06-28	1899-12-31 16:55:00	2	30	32	yes	89	0	0	35	4	87	0	0	0	0		2013-06-28 16:55:00	41453.7	0.0208333	30	98	2013-06-24 08:30:00	4.35069	2013-06-28	41449	4	afternoon	afternoon 4	29	24	53
98	2013-06-28	1899-12-31 17:25:00	2	30	31	yes	85	0	0	50	9	79	0	0	0	0		2013-06-28 17:25:00	41453.7	0.0173611	25	98	2013-06-24 08:30:00	4.37153	2013-06-28	41449	4	evening	eveing 4	29	24	53
98	2013-06-28	1899-12-31 17:50:00	2	30	30	yes	88	0	1	34	5	83	0	0	0	0		2013-06-28 17:50:00	41453.8	0.0208333	30	98	2013-06-24 08:30:00	4.38889	2013-06-28	41449	4	evening	eveing 4	29	24	53
98	2013-06-28	1899-12-31 18:20:00	2	31	31	yes	93	0	0	32	6	86	0	0	0	0		2013-06-28 18:20:00	41453.8	0.0208333	30	98	2013-06-24 08:30:00	4.40972	2013-06-28	41449	4	evening	eveing 4	29	24	53
98	2013-06-28	1899-12-31 18:50:00	2	29	30	yes	64	0	0	32	6	77	0	0	0	0		2013-06-28 18:50:00	41453.8	0.0138889	20	98	2013-06-24 08:30:00	4.43056	2013-06-28	41449	4	evening	eveing 4	30	24	54
98	2013-06-28	1899-12-31 19:10:00		25	25	no	0	0	0	0	0	0	0	0	0	0		2013-06-28 19:10:00	41454.6	0.770833		98	2013-06-24 08:30:00	4.44444	2013-06-28	41449	4	evening	eveing 4	30	24	54
98	2013-06-29	1899-12-31 13:40:00	2	29	29	yes	84	1	2	24	11	63	0	0	0	0		2013-06-29 13:40:00	41454.6	0.0243056	35	98	2013-06-24 08:30:00	5.21528	2013-06-29	41449	5	afternoon	afternoon 5	33	30	63
98	2013-06-29	1899-12-31 14:15:00	2	32	37	yes	111	0	3	27	15	112	0	0	0	0		2013-06-29 14:15:00	41454.6	0.0208333	30	98	2013-06-24 08:30:00	5.23958	2013-06-29	41449	5	afternoon	afternoon 5	33	30	63
98	2013-06-29	1899-12-31 14:45:00	2	37	42	yes	108	1	1	32	21	95	0	0	0	0		2013-06-29 14:45:00	41454.6	0.0243056	35	98	2013-06-24 08:30:00	5.26042	2013-06-29	41449	5	afternoon	afternoon 5	34	30	64
98	2013-06-29	1899-12-31 15:20:00	2	31	31	yes	98	0	3	45	17	112	0	0	0	0		2013-06-29 15:20:00	41454.7	0.0208333	30	98	2013-06-24 08:30:00	5.28472	2013-06-29	41449	5	afternoon	afternoon 5	34	30	64
98	2013-06-29	1899-12-31 15:50:00	2	30	31	yes	104	0	4	46	15	125	0	0	0	0		2013-06-29 15:50:00	41454.7	0.0208333	30	98	2013-06-24 08:30:00	5.30556	2013-06-29	41449	5	afternoon	afternoon 5	34	30	64
98	2013-06-29	1899-12-31 16:20:00	2	30	34	yes	102	0	1	35	23	130	0	0	0	0		2013-06-29 16:20:00	41454.7	0.0208333	30	98	2013-06-24 08:30:00	5.32639	2013-06-29	41449	5	afternoon	afternoon 5	34	30	64
98	2013-06-29	1899-12-31 16:50:00	2	30	31	yes	106	0	1	51	15	110	0	0	0	0		2013-06-29 16:50:00	41454.7	0.0208333	30	98	2013-06-24 08:30:00	5.34722	2013-06-29	41449	5	afternoon	afternoon 5	35	30	65
98	2013-06-29	1899-12-31 17:20:00	2	30	31	yes	78	0	3	36	1	66	0	0	0	0		2013-06-29 17:20:00	41455.4	0.711806		98	2013-06-24 08:30:00	5.36806	2013-06-29	41449	5	evening	evening 5	35	30	65
98	2013-06-30	1899-12-31 10:25:00	2	30	33	yes	102	0	5	20	4	104	0	0	0	0		2013-06-30 10:25:00	41455.5	0.0291667	42	98	2013-06-24 08:30:00	6.07986	2013-06-30	41449	6	morning	morning 6	37	36	73
98	2013-06-30	1899-12-31 11:07:00	2	32	38	yes	82	0	3	7	8	95	0	0	0	0		2013-06-30 11:07:00	41455.5	0.0263889	38	98	2013-06-24 08:30:00	6.10903	2013-06-30	41449	6	morning	morning 6	38	36	74
98	2013-06-30	1899-12-31 11:45:00	2	36	38	yes	79	0	3	8	8	84	0	0	0	0		2013-06-30 11:45:00	41455.7	0.197917	285	98	2013-06-24 08:30:00	6.13542	2013-06-30	41449	6	morning	morning 6	38	36	74
98	2013-06-30	1899-12-31 16:30:00	2	30	31	yes	85	0	2	25	7	89	0	0	0	0		2013-06-30 16:30:00	41455.7	0.0305556	44	98	2013-06-24 08:30:00	6.33333	2013-06-30	41449	6	afternoon	afternoon 6	40	36	76
98	2013-06-30	1899-12-31 17:14:00	2	29	29	yes	57	0	1	27	2	66	0	0	0	0		2013-06-30 17:14:00	41455.7	0.0298611	43	98	2013-06-24 08:30:00	6.36389	2013-06-30	41449	6	evening	evening 6	41	36	77
98	2013-06-30	1899-12-31 17:57:00	2	28	30	yes	92	0	0	33	3	84	0	0	0	0		2013-06-30 17:57:00	41455.8	0.0229167	33	98	2013-06-24 08:30:00	6.39375	2013-06-30	41449	6	evening	evening 6	41	36	77
98	2013-06-30	1899-12-31 18:30:00	2	27	28	yes	42	0	0	20	4	32	0	0	0	0		2013-06-30 18:30:00	41456.4	0.654167		98	2013-06-24 08:30:00	6.41667	2013-06-30	41449	6	evening	evening 6	41	36	77
98	2013-07-01	1899-12-31 10:12:00	2	28	29	yes	35	0	0	30	5	35	0	0	0	0		2013-07-01 10:12:00	41456.4	0.00208333	3	98	2013-06-24 08:30:00	7.07083	2013-07-01	41449	7	morning	morning 7	43	42	85
98	2013-07-01	1899-12-31 10:15:00	2	28	30	yes	45	0	0	40	2	59	0	0	0	0	0	2013-07-01 10:15:00	41456.4	0.0215278	31	98	2013-06-24 08:30:00	7.07292	2013-07-01	41449	7	morning	morning 7	43	42	85
98	2013-07-01	1899-12-31 10:46:00	2	28	29	yes	62	0	0	59	2	30	0	0	0	0		2013-07-01 10:46:00	41456.5	0.00347222	5	98	2013-06-24 08:30:00	7.09444	2013-07-01	41449	7	morning	morning 7	44	42	86
98	2013-07-01	1899-12-31 10:51:00	2	28	29	yes	60	0	0	54	1	71	0	0	0	0		2013-07-01 10:51:00	41456.5	0.0201389	29	98	2013-06-24 08:30:00	7.09792	2013-07-01	41449	7	morning	morning 7	44	42	86
98	2013-07-01	1899-12-31 11:20:00	2	28	29	yes	14	0	0	2	12	4	0	0	0	0		2013-07-01 11:20:00	41456.5	0.0166667	24	98	2013-06-24 08:30:00	7.11806	2013-07-01	41449	7	morning	morning 7	44	42	86
98	2013-07-01	1899-12-31 11:44:00	2	28	29	yes	30	0	0	4	22	10	0	0	0	0		2013-07-01 11:44:00	41456.5	0.00416667	6	98	2013-06-24 08:30:00	7.13472	2013-07-01	41449	7	morning	morning 7	44	42	86
98	2013-07-01	1899-12-31 11:50:00	2	28	28	yes	9	0	0	2	6	17	0	0	0	0		2013-07-01 11:50:00	41456.7	0.194444	280	98	2013-06-24 08:30:00	7.13889	2013-07-01	41449	7	morning	morning 7	44	42	86
98	2013-07-01	1899-12-31 16:30:00	2	28	29	yes	30	0	0	1	12	13	0	0	0	0		2013-07-01 16:30:00	41456.7	0.0118056	17	98	2013-06-24 08:30:00	7.33333	2013-07-01	41449	7	afternoon	afternoon 7	46	42	88
98	2013-07-01	1899-12-31 16:47:00	2	29	29	yes	20	0	0	0	16	16	0	0	0	0		2013-07-01 16:47:00	41456.7	0.0138889	20	98	2013-06-24 08:30:00	7.34514	2013-07-01	41449	7	afternoon	afternoon 7	47	42	89
98	2013-07-01	1899-12-31 17:07:00	2	29	30	yes	22	0	0	0	20	15	0	0	0	0		2013-07-01 17:07:00	41456.7	0.0125	18	98	2013-06-24 08:30:00	7.35903	2013-07-01	41449	7	evening	evening 7	47	42	89
98	2013-07-01	1899-12-31 17:25:00	2	29	29	yes	10	0	0	0	6	7	0	0	0	0		2013-07-01 17:25:00	41456.7	0.00763889	11	98	2013-06-24 08:30:00	7.37153	2013-07-01	41449	7	evening	evening 7	47	42	89
98	2013-07-01	1899-12-31 17:36:00	2	29	29	yes	13	0	0	0	11	9	0	0	0	0		2013-07-01 17:36:00	41456.7	0.0131944	19	98	2013-06-24 08:30:00	7.37917	2013-07-01	41449	7	evening	evening 7	47	42	89
98	2013-07-01	1899-12-31 17:55:00	2	28	29	yes	6	0	0	0	3	7	0	0	0	0		2013-07-01 17:55:00	41456.8	0.0138889	20	98	2013-06-24 08:30:00	7.39236	2013-07-01	41449	7	evening	evening 7	47	42	89
98	2013-07-01	1899-12-31 18:15:00	2	28	28	yes	6	0	0	0	5	4	0	0	0	0		2013-07-01 18:15:00	41456.8	0.00347222	5	98	2013-06-24 08:30:00	7.40625	2013-07-01	41449	7	evening	evening 7	47	42	89
98	2013-07-01	1899-12-31 18:20:00		27	27	no	0	0	0	0	0	0	0	0	0	0		2013-07-01 18:20:00	41457.4	0.625		98	2013-06-24 08:30:00	7.40972	2013-07-01	41449	7	evening	evening 7	47	42	89
98	2013-07-02	1899-12-31 09:20:00		26	27	no	0	0	0	0	0	0	0	0	0	0		2013-07-02 09:20:00	41457.4	0.03125	45	98	2013-06-24 08:30:00	8.03472	2013-07-02	41449	8	morning	monring 8	49	48	97
98	2013-07-02	1899-12-31 10:05:00		28	31	no	0	0	0	0	0	0	0	0	0	0		2013-07-02 10:05:00	41457.5	0.0381944	55	98	2013-06-24 08:30:00	8.06597	2013-07-02	41449	8	morning	monring 8	49	48	97
98	2013-07-02	1899-12-31 11:00:00	2	29	33	yes	14	0	0	1	5	12	0	0	0	0		2013-07-02 11:00:00	41457.5	0.0208333	30	98	2013-06-24 08:30:00	8.10417	2013-07-02	41449	8	morning	monring 8	50	48	98
98	2013-07-02	1899-12-31 11:30:00	2	29	32	yes	32	0	0	1	9	16	0	0	0	0		2013-07-02 11:30:00	41457.5	0.03125	45	98	2013-06-24 08:30:00	8.125	2013-07-02	41449	8	morning	monring 8	50	48	98
98	2013-07-02	1899-12-31 12:15:00	2	32	37	yes	31	0	0	0	11	15	0	0	0	0		2013-07-02 12:15:00	41457.5	0.0173611	25	98	2013-06-24 08:30:00	8.15625	2013-07-02	41449	8	afternoon	afternoon 8	50	48	98
98	2013-07-02	1899-12-31 12:40:00		28	28	no	0	0	0	0	0	0	0	0	0	0		2013-07-02 12:40:00	41436.4	-21.1292		98	2013-06-24 08:30:00	8.17361	2013-07-02	41449	8	afternoon	afternoon 8	51	48	99
104	2013-06-11	1899-12-31 09:34:00	5			yes	23	0	0	0	0	9	0	0	0	0		2013-06-11 09:34:00	41436.4	0.03125	45	104	2013-06-11 08:30:00	0.0444444	2013-06-11	41436	0	morning	morning 0	1	0	1
104	2013-06-11	1899-12-31 10:19:00	4			yes	19	0	0	0	0	14	0	0	0	0		2013-06-11 10:19:00	41436.5	0.0381944	55	104	2013-06-11 08:30:00	0.0756944	2013-06-11	41436	0	morning	morning 0	1	0	1
104	2013-06-11	1899-12-31 11:14:00	5			yes	5	0	0	0	0	4	0	0	0	1		2013-06-11 11:14:00	41436.5	0.0222222	32	104	2013-06-11 08:30:00	0.113889	2013-06-11	41436	0	morning	morning 0	2	0	2
104	2013-06-11	1899-12-31 11:46:00	5			yes	5	0	0	1	0	4	0	0	0	0		2013-06-11 11:46:00	41436.6	0.115278	166	104	2013-06-11 08:30:00	0.136111	2013-06-11	41436	0	morning	morning 0	2	0	2
104	2013-06-11	1899-12-31 14:32:00	5	33	50	yes	4	0	0	0	0	0	0	0	0	0		2013-06-11 14:32:00	41436.6	0.0194444	28	104	2013-06-11 08:30:00	0.251389	2013-06-11	41436	0	afternoon	afternoon 0	4	0	4
104	2013-06-11	1899-12-31 15:00:00		50	60	no	0	0	0	0	0	0	0	0	0	0		2013-06-11 15:00:00	41436.7	0.0569444	82	104	2013-06-11 08:30:00	0.270833	2013-06-11	41436	0	afternoon	afternoon 0	4	0	4
104	2013-06-11	1899-12-31 16:22:00	3	39	40	yes	21	0	0	2	1	18	0	0	0	1		2013-06-11 16:22:00	41436.7	0.0506944	73	104	2013-06-11 08:30:00	0.327778	2013-06-11	41436	0	afternoon	afternoon 0	4	0	4
104	2013-06-11	1899-12-31 17:35:00		39	43	no	0	0	0	0	0	0	0	0	0	0		2013-06-11 17:35:00	41437.4	0.652778		104	2013-06-11 08:30:00	0.378472	2013-06-11	41436	0	evening	evening 0	5	0	5
104	2013-06-12	1899-12-31 09:15:00	3	31	42	yes	32	0	0	0	0	19	0	0	2	0		2013-06-12 09:15:00	41437.4	0.0236111	34	104	2013-06-11 08:30:00	1.03125	2013-06-12	41436	1	morning	morning 1	7	6	13
104	2013-06-12	1899-12-31 09:49:00	3	31	44	yes	17	0	0	1	0	12	0	0	0	0		2013-06-12 09:49:00	41437.4	0.0256944	37	104	2013-06-11 08:30:00	1.05486	2013-06-12	41436	1	morning	morning 1	7	6	13
104	2013-06-12	1899-12-31 10:26:00		49	60	no	0	0	0	0	0	0	0	0	0	0		2013-06-12 10:26:00	41437.5	0.0222222	32	104	2013-06-11 08:30:00	1.08056	2013-06-12	41436	1	morning	morning 1	7	6	13
104	2013-06-12	1899-12-31 10:58:00		38	40	no	0	0	0	0	0	0	0	0	0	0		2013-06-12 10:58:00	41437.5	0.0256944	37	104	2013-06-11 08:30:00	1.10278	2013-06-12	41436	1	morning	morning 1	8	6	14
104	2013-06-12	1899-12-31 11:35:00		53	60	no	0	0	0	0	0	0	0	0	0	0		2013-06-12 11:35:00	41437.5	0.0159722	23	104	2013-06-11 08:30:00	1.12847	2013-06-12	41436	1	morning	morning 1	8	6	14
104	2013-06-12	1899-12-31 11:58:00		31	41	no	0	0	0	0	0	0	0	0	0	0		2013-06-12 11:58:00	41437.7	0.190972	275	104	2013-06-11 08:30:00	1.14444	2013-06-12	41436	1	morning	morning 1	8	6	14
104	2013-06-12	1899-12-31 16:33:00	5	40	43	yes	20	0	0	1	6	12	0	0	0	0	44	2013-06-12 16:33:00	41437.7	0.00416667	6	104	2013-06-11 08:30:00	1.33542	2013-06-12	41436	1	afternoon	afternoon 1	11	6	17
104	2013-06-12	1899-12-31 16:39:00	5	39	42	yes	18	0	0	1	5	12	0	0	1	1		2013-06-12 16:39:00	41437.7	0.00486111	7	104	2013-06-11 08:30:00	1.33958	2013-06-12	41436	1	afternoon	afternoon 1	11	6	17
104	2013-06-12	1899-12-31 16:46:00	5	39	43	yes	20	0	0	3	0	22	0	0	1	0		2013-06-12 16:46:00	41437.7	0.0458333	66	104	2013-06-11 08:30:00	1.34444	2013-06-12	41436	1	afternoon	afternoon 1	11	6	17
104	2013-06-12	1899-12-31 17:52:00		37	43	no	0	0	0	0	0	0	0	0	0	0		2013-06-12 17:52:00	41437.8	0.01875	27	104	2013-06-11 08:30:00	1.39028	2013-06-12	41436	1	evening	evening 1	11	6	17
104	2013-06-12	1899-12-31 18:19:00	2	40	44	yes	0	0	0	0	0	4	0	0	0	2		2013-06-12 18:19:00	41438.4	0.625694		104	2013-06-11 08:30:00	1.40903	2013-06-12	41436	1	evening	evening 1	11	6	17
104	2013-06-13	1899-12-31 09:20:00	2	37	44	yes	45	0	1	1	4	4	0	0	0	1	45	2013-06-13 09:20:00	41438.4	0.0208333	30	104	2013-06-11 08:30:00	2.03472	2013-06-13	41436	2	morning	morning 2	13	12	25
104	2013-06-13	1899-12-31 09:50:00	2	35	47	yes	25	0	0	0	2	32	0	0	0	0		2013-06-13 09:50:00	41438.4	0.0208333	30	104	2013-06-11 08:30:00	2.05556	2013-06-13	41436	2	morning	morning 2	13	12	25
104	2013-06-13	1899-12-31 10:20:00		37	53	no	0	0	0	0	0	33	0	0	0	0		2013-06-13 10:20:00	41438.4	0.0173611	25	104	2013-06-11 08:30:00	2.07639	2013-06-13	41436	2	morning	morning 2	13	12	25
104	2013-06-13	1899-12-31 10:45:00		37	54	no	0	0	0	0	0	0	0	0	0	0		2013-06-13 10:45:00	41438.5	0.0208333	30	104	2013-06-11 08:30:00	2.09375	2013-06-13	41436	2	morning	morning 2	14	12	26
104	2013-06-13	1899-12-31 11:15:00		53	57	no	0	0	0	0	0	0	0	0	0	0		2013-06-13 11:15:00	41438.5	0.0534722	77	104	2013-06-11 08:30:00	2.11458	2013-06-13	41436	2	morning	morning 2	14	12	26
104	2013-06-13	1899-12-31 12:32:00		51	60	no	0	0	0	0	0	0	0	0	0	0		2013-06-13 12:32:00	41438.7	0.193056	278	104	2013-06-11 08:30:00	2.16806	2013-06-13	41436	2	afternoon	afternoon 2	15	12	27
104	2013-06-13	1899-12-31 17:10:00	2	37	38	yes	37	0		4	0	27	0	0	1	0		2013-06-13 17:10:00	41438.7	0.0208333	30	104	2013-06-11 08:30:00	2.36111	2013-06-13	41436	2	evening	evening 2	17	12	29
104	2013-06-13	1899-12-31 17:40:00	2	38	40	yes	45	0	1	5	1	33	0	0	1	0		2013-06-13 17:40:00	41438.8	0.0208333	30	104	2013-06-11 08:30:00	2.38194	2013-06-13	41436	2	evening	evening 2	17	12	29
104	2013-06-13	1899-12-31 18:10:00	2	37	40	yes	40	0	0	4	0	30	0	0	0	0		2013-06-13 18:10:00	41438.8	0.0208333	30	104	2013-06-11 08:30:00	2.40278	2013-06-13	41436	2	evening	evening 2	17	12	29
104	2013-06-13	1899-12-31 18:40:00	2	35	37	yes	44	0	0	3	1	44	0	0	0	0		2013-06-13 18:40:00	41438.8	0.0173611	25	104	2013-06-11 08:30:00	2.42361	2013-06-13	41436	2	evening	evening 2	18	12	30
104	2013-06-13	1899-12-31 19:05:00	2	35	35	yes	15	0	0	4	1	11	0	0	0	0		2013-06-13 19:05:00	41438.8	0.0173611	25	104	2013-06-11 08:30:00	2.44097	2013-06-13	41436	2	evening	evening 2	18	12	30
104	2013-06-13	1899-12-31 19:30:00		32	34	no	0	0	0	0	0	0	0	0	0	0		2013-06-13 19:30:00	41439.4	0.623611		104	2013-06-11 08:30:00	2.45833	2013-06-13	41436	2	evening	evening 2	18	12	30
104	2013-06-14	1899-12-31 10:28:00	2	39	46	yes	6	0	0	2	0	12	0	0	0	0	41	2013-06-14 10:28:00	41439.5	0.0173611	25	104	2013-06-11 08:30:00	3.08194	2013-06-14	41436	3	morning	morning 3	19	18	37
104	2013-06-14	1899-12-31 10:53:00	2	45	52	no	0	0	0	0	0	0	0	0	0	0		2013-06-14 10:53:00	41439.5	0.0270833	39	104	2013-06-11 08:30:00	3.09931	2013-06-14	41436	3	morning	morning 3	20	18	38
104	2013-06-14	1899-12-31 11:32:00		42	44	no	0	0	0	0	0	0	0	0	0	0		2013-06-14 11:32:00	41439.7	0.245139	353	104	2013-06-11 08:30:00	3.12639	2013-06-14	41436	3	morning	morning 3	20	18	38
104	2013-06-14	1899-12-31 17:25:00	2	39	42	yes	8	0	0	0	0	5	0	0	0	0		2013-06-14 17:25:00	41439.7	0.0125	18	104	2013-06-11 08:30:00	3.37153	2013-06-14	41436	3	evening	evening 3	23	18	41
104	2013-06-14	1899-12-31 17:43:00	2	33	42	yes	12	0	0	2	0	21	0	0	0	0		2013-06-14 17:43:00	41439.8	0.0173611	25	104	2013-06-11 08:30:00	3.38403	2013-06-14	41436	3	evening	evening 3	23	18	41
104	2013-06-14	1899-12-31 18:08:00	2	33	37	yes	43	0	0	7	0	35	0	0	0	0		2013-06-14 18:08:00	41439.8	0.0208333	30	104	2013-06-11 08:30:00	3.40139	2013-06-14	41436	3	evening	evening 3	23	18	41
104	2013-06-14	1899-12-31 18:38:00	2	32	36	yes	40	0	0	8	1	27	0	0	0	0		2013-06-14 18:38:00	41439.8	0.0236111	34	104	2013-06-11 08:30:00	3.42222	2013-06-14	41436	3	evening	evening 3	24	18	42
104	2013-06-14	1899-12-31 19:12:00	2	31	33	yes	55	0	0	7	0	27	0	0	0	0		2013-06-14 19:12:00	41439.8	0.0194444	28	104	2013-06-11 08:30:00	3.44583	2013-06-14	41436	3	evening	evening 3	24	18	42
104	2013-06-14	1899-12-31 19:40:00	2	31	32	yes	6	0	0	0	1	4	0	0	0	0		2013-06-14 19:40:00	41439.8	0.0152778	22	104	2013-06-11 08:30:00	3.46528	2013-06-14	41436	3	evening	evening 3	24	18	42
104	2013-06-14	1899-12-31 20:02:00		29	31	no	0	0	0	0	0	0	0	0	0	0		2013-06-14 20:02:00	41440.4	0.554167		104	2013-06-11 08:30:00	3.48056	2013-06-14	41436	3	evening	evening 3	24	18	42
104	2013-06-15	1899-12-31 09:20:00	2	30	40	yes	67	0	7	4	0	20	0	0	0	0	48	2013-06-15 09:20:00	41440.4	0.0208333	30	104	2013-06-11 08:30:00	4.03472	2013-06-15	41436	4	morning	morning 4	25	24	49
104	2013-06-15	1899-12-31 09:50:00	2	31	46	yes	48	2	2	7	1	31	0	0	0	0		2013-06-15 09:50:00	41440.4	0.0208333	30	104	2013-06-11 08:30:00	4.05556	2013-06-15	41436	4	morning	morning 4	25	24	49
104	2013-06-15	1899-12-31 10:20:00	2	32	44	yes	15	0	0	3	0	18	0	0	0	0		2013-06-15 10:20:00	41440.4	0.0173611	25	104	2013-06-11 08:30:00	4.07639	2013-06-15	41436	4	morning	morning 4	25	24	49
104	2013-06-15	1899-12-31 10:45:00		32	48	no	0	0	0	0	0	0	0	0	0	0		2013-06-15 10:45:00	41440.5	0.0208333	30	104	2013-06-11 08:30:00	4.09375	2013-06-15	41436	4	morning	morning 4	26	24	50
104	2013-06-15	1899-12-31 11:15:00		48	50	no	0	0	0	0	0	0	0	0	0	0		2013-06-15 11:15:00	41440.7	0.231944	334	104	2013-06-11 08:30:00	4.11458	2013-06-15	41436	4	morning	morning 4	26	24	50
104	2013-06-15	1899-12-31 16:49:00	2	35	38	yes	60	0	2	21	2	53	0	0	0	0		2013-06-15 16:49:00	41440.7	0.00138889	2	104	2013-06-11 08:30:00	4.34653	2013-06-15	41436	4	afternoon	afternoon 4	29	24	53
104	2013-06-15	1899-12-31 16:51:00	2	36	37	yes	70	0	2	32	2	50	0	0	0	0		2013-06-15 16:51:00	41440.7	0.00416667	6	104	2013-06-11 08:30:00	4.34792	2013-06-15	41436	4	afternoon	afternoon 4	29	24	53
104	2013-06-15	1899-12-31 16:57:00	2	36	38	yes	83	0	3	44	0	46	0	0	0	0		2013-06-15 16:57:00	41440.8	0.05	72	104	2013-06-11 08:30:00	4.35208	2013-06-15	41436	4	afternoon	afternoon 4	29	24	53
104	2013-06-15	1899-12-31 18:09:00	2	34	37	yes	67	0	5	25	0	19	0	0	2	0		2013-06-15 18:09:00	41440.8	0.0111111	16	104	2013-06-11 08:30:00	4.40208	2013-06-15	41436	4	evening	eveing 4	29	24	53
104	2013-06-15	1899-12-31 18:25:00	2	31	34	yes	43	0	2	28	0	28	0	0	0	0		2013-06-15 18:25:00	41440.8	0.0270833	39	104	2013-06-11 08:30:00	4.41319	2013-06-15	41436	4	evening	eveing 4	29	24	53
104	2013-06-15	1899-12-31 19:04:00	2	33	33	yes	40	0	0	18	2	19	0	0	0	0		2013-06-15 19:04:00	41441.4	0.604861		104	2013-06-11 08:30:00	4.44028	2013-06-15	41436	4	evening	eveing 4	30	24	54
104	2013-06-16	1899-12-31 09:35:00	2	39	43	yes	128	0	4	30	0	72	0	0	0	0		2013-06-16 09:35:00	41441.4	0.00486111	7	104	2013-06-11 08:30:00	5.04514	2013-06-16	41436	5	morning	morning 5	31	30	61
104	2013-06-16	1899-12-31 09:42:00	2	41	49	yes	94	0	13	44	0	132	0	0	0	0		2013-06-16 09:42:00	41441.4	0.03125	45	104	2013-06-11 08:30:00	5.05	2013-06-16	41436	5	morning	morning 5	31	30	61
104	2013-06-16	1899-12-31 10:27:00	2	44	51	yes	49	0	1	27	0	49	0	0	0	0		2013-06-16 10:27:00	41441.4	0.00347222	5	104	2013-06-11 08:30:00	5.08125	2013-06-16	41436	5	morning	morning 5	31	30	61
104	2013-06-16	1899-12-31 10:32:00	2	44	51	yes	56	0	0	31	0	28	0	0	0	0		2013-06-16 10:32:00	41441.5	0.0368056	53	104	2013-06-11 08:30:00	5.08472	2013-06-16	41436	5	morning	morning 5	32	30	62
104	2013-06-16	1899-12-31 11:25:00		52	55	no	0	0	0	0	0	0	0	0	0	0		2013-06-16 11:25:00	41441.7	0.214583	309	104	2013-06-11 08:30:00	5.12153	2013-06-16	41436	5	morning	morning 5	32	30	62
104	2013-06-16	1899-12-31 16:34:00	2	35	39	yes	96	0	1	81	2	37	0	0	0	0		2013-06-16 16:34:00	41441.7	0.01875	27	104	2013-06-11 08:30:00	5.33611	2013-06-16	41436	5	afternoon	afternoon 5	35	30	65
104	2013-06-16	1899-12-31 17:01:00	2	38	34	yes	64	0	3	60	0	58	0	0	0	0		2013-06-16 17:01:00	41441.7	0.0222222	32	104	2013-06-11 08:30:00	5.35486	2013-06-16	41436	5	evening	evening 5	35	30	65
104	2013-06-16	1899-12-31 17:33:00	2	35	35	yes	82	0	1	82	0	46	0	0	0	0		2013-06-16 17:33:00	41441.7	0.00347222	5	104	2013-06-11 08:30:00	5.37708	2013-06-16	41436	5	evening	evening 5	35	30	65
104	2013-06-16	1899-12-31 17:38:00	2	35	36	yes	107	0	0	48	4	56	0	0	0	0		2013-06-16 17:38:00	41441.8	0.0270833	39	104	2013-06-11 08:30:00	5.38056	2013-06-16	41436	5	evening	evening 5	35	30	65
104	2013-06-16	1899-12-31 18:17:00	2	34	37	yes	66	0	4	28	1	60	0	0	0	0		2013-06-16 18:17:00	41442.4	0.620139		104	2013-06-11 08:30:00	5.40764	2013-06-16	41436	5	evening	evening 5	35	30	65
104	2013-06-17	1899-12-31 09:10:00	2	32	42	yes	71	0	3	16	0	42	0	0	0	0		2013-06-17 09:10:00	41442.4	0.0263889	38	104	2013-06-11 08:30:00	6.02778	2013-06-17	41436	6	morning	morning 6	37	36	73	2
104	2013-06-17	1899-12-31 09:48:00	2	31	42	yes	58	0	2	12	0	66	0	0	0	0	50	2013-06-17 09:48:00	41442.4	0.01875	27	104	2013-06-11 08:30:00	6.05417	2013-06-17	41436	6	morning	morning 6	37	36	73	0
104	2013-06-17	1899-12-31 10:15:00	2	34	50	yes	14	0	2	3	0	21	0	0	0	0		2013-06-17 10:15:00	41442.4	0.0208333	30	104	2013-06-11 08:30:00	6.07292	2013-06-17	41436	6	morning	morning 6	37	36	73	2
104	2013-06-17	1899-12-31 10:45:00		34	55	no	0	0	0	0	0	0	0	0	0	0		2013-06-17 10:45:00	41442.5	0.0298611	43	104	2013-06-11 08:30:00	6.09375	2013-06-17	41436	6	morning	morning 6	38	36	74	0
104	2013-06-17	1899-12-31 11:28:00		55	64	no	0	0	0	0	0	0	0	0	0	0		2013-06-17 11:28:00	41442.7	0.244444	352	104	2013-06-11 08:30:00	6.12361	2013-06-17	41436	6	morning	morning 6	38	36	74	0
104	2013-06-17	1899-12-31 17:20:00	2	34	41	yes	44	0	2	8	2	43	0	0	0	0		2013-06-17 17:20:00	41442.7	0.0208333	30	104	2013-06-11 08:30:00	6.36806	2013-06-17	41436	6	evening	evening 6	41	36	77	3
104	2013-06-17	1899-12-31 17:50:00	2	34	41	yes	49	0	4	10	0	50	0	0	0	0		2013-06-17 17:50:00	41442.8	0.0138889	20	104	2013-06-11 08:30:00	6.38889	2013-06-17	41436	6	evening	evening 6	41	36	77	2
104	2013-06-17	1899-12-31 18:10:00	2	35	35	yes	68	0	5	9	2	43	0	0	0	0		2013-06-17 18:10:00	41442.8	0.0208333	30	104	2013-06-11 08:30:00	6.40278	2013-06-17	41436	6	evening	evening 6	41	36	77	1
104	2013-06-17	1899-12-31 18:40:00	2	32	35	yes	71	0	6	12	1	54	0	0	0	0		2013-06-17 18:40:00	41442.8	0.0243056	35	104	2013-06-11 08:30:00	6.42361	2013-06-17	41436	6	evening	evening 6	42	36	78	1
104	2013-06-17	1899-12-31 19:15:00	2	31	31	yes	29	0	1	4	0	28	0	0	0	0		2013-06-17 19:15:00	41442.8	0.0104167	15	104	2013-06-11 08:30:00	6.44792	2013-06-17	41436	6	evening	evening 6	42	36	78	2
104	2013-06-17	1899-12-31 19:30:00	2	31	31	yes	20	0	0	2	0	14	0	0	0	0		2013-06-17 19:30:00	41442.8	0.0138889	20	104	2013-06-11 08:30:00	6.45833	2013-06-17	41436	6	evening	evening 6	42	36	78	2
104	2013-06-17	1899-12-31 19:50:00		30	30	no	0	0	0	0	0	0	0	0	0	0		2013-06-17 19:50:00	41443.6	0.809722		104	2013-06-11 08:30:00	6.47222	2013-06-17	41436	6	evening	evening 6	42	36	78
104	2013-06-18	1899-12-31 15:16:00		44	51	no	0	0	0	0	0	0	0	0	0	0	44	2013-06-18 15:16:00	41443.7	0.0305556	44	104	2013-06-11 08:30:00	7.28194	2013-06-18	41436	7	afternoon	afternoon 7	46	42	88
104	2013-06-18	1899-12-31 16:00:00	2	47	51	yes	14	0	0	19	9	14	0	0	0	0		2013-06-18 16:00:00	41443.7	0.00347222	5	104	2013-06-11 08:30:00	7.3125	2013-06-18	41436	7	afternoon	afternoon 7	46	42	88
104	2013-06-18	1899-12-31 16:05:00	2	35	43	yes	21	0	0	20	1	12	0	0	0	0		2013-06-18 16:05:00	41443.7	0.0208333	30	104	2013-06-11 08:30:00	7.31597	2013-06-18	41436	7	afternoon	afternoon 7	46	42	88
104	2013-06-18	1899-12-31 16:35:00	2	34	42	yes	29	0	0	9	6	17	0	0	1	0		2013-06-18 16:35:00	41443.7	0.00625	9	104	2013-06-11 08:30:00	7.33681	2013-06-18	41436	7	afternoon	afternoon 7	47	42	89
104	2013-06-18	1899-12-31 16:44:00	2	38	41	yes	27	0	0	0	19	18	0	0	0	0		2013-06-18 16:44:00	41443.7	0.0208333	30	104	2013-06-11 08:30:00	7.34306	2013-06-18	41436	7	afternoon	afternoon 7	47	42	89
104	2013-06-18	1899-12-31 17:14:00	2	35	39	yes	8	0	0	0	4	4	0	0	0	0		2013-06-18 17:14:00	41462.7	18.9833		104	2013-06-11 08:30:00	7.36389	2013-06-18	41436	7	evening	evening 7	47	42	89
129	2013-07-07	1899-12-31 16:50:00	2	30	31	y	26	0	0	8	6	19	0	0	0	0		2013-07-07 16:50:00	41462.7	0.0277778	40	129	2013-07-07 08:30:00	0.347222	2013-07-07	41462	0	afternoon	afternoon 0	5	0	5
129	2013-07-07	1899-12-31 17:30:00	2	30	30	y	12	0	0	3	3	11	0	0	0	0		2013-07-07 17:30:00	41462.8	0.0208333	30	129	2013-07-07 08:30:00	0.375	2013-07-07	41462	0	evening	evening 0	5	0	5
129	2013-07-07	1899-12-31 18:00:00	2	29	29	y	2	0	0	0	0	1	0	0	0	0		2013-07-07 18:00:00	41463.4	0.638889		129	2013-07-07 08:30:00	0.395833	2013-07-07	41462	0	evening	evening 0	5	0	5
129	2013-07-08	1899-12-31 09:20:00	2	27	27	n	0	0	0	0	0	0	0	0	0	0		2013-07-08 09:20:00	41463.4	0.0243056	35	129	2013-07-07 08:30:00	1.03472	2013-07-08	41462	1	morning	morning 1	7	6	13
129	2013-07-08	1899-12-31 09:55:00	2	27	28	y	4		1	1	0	3	0	0	0	0		2013-07-08 09:55:00	41463.4	0.0208333	30	129	2013-07-07 08:30:00	1.05903	2013-07-08	41462	1	morning	morning 1	7	6	13
129	2013-07-08	1899-12-31 10:25:00	2	29	30	y	86	1	2	1	3	68	1	0	0	0		2013-07-08 10:25:00	41463.5	0.0208333	30	129	2013-07-07 08:30:00	1.07986	2013-07-08	41462	1	morning	morning 1	7	6	13
129	2013-07-08	1899-12-31 10:55:00	2	30	36	y	45	0	3	8	0	30	0	0	0	0		2013-07-08 10:55:00	41463.5	0.0208333	30	129	2013-07-07 08:30:00	1.10069	2013-07-08	41462	1	morning	morning 1	8	6	14
129	2013-07-08	1899-12-31 11:25:00	2	31	33	y	32	0	0	10	0	21	0	0	0	0		2013-07-08 11:25:00	41463.5	0.0208333	30	129	2013-07-07 08:30:00	1.12153	2013-07-08	41462	1	morning	morning 1	8	6	14
129	2013-07-08	1899-12-31 11:55:00	2	32	34	y	53	0	4	18	1	38	0	0	0	0		2013-07-08 11:55:00	41463.5	0.0208333	30	129	2013-07-07 08:30:00	1.14236	2013-07-08	41462	1	morning	morning 1	8	6	14
129	2013-07-08	1899-12-31 12:25:00	2	31	33	y	47	1	0	23	0	42	0	0	0	0		2013-07-08 12:25:00	41463.5	0.0208333	30	129	2013-07-07 08:30:00	1.16319	2013-07-08	41462	1	afternoon	afternoon 1	8	6	14
129	2013-07-08	1899-12-31 12:55:00	2	38	42	y	34	0	0	10	0	21	0	0	0	0		2013-07-08 12:55:00	41463.6	0.0138889	20	129	2013-07-07 08:30:00	1.18403	2013-07-08	41462	1	afternoon	afternoon 1	9	6	15
129	2013-07-08	1899-12-31 13:15:00	2	36	39	y	21	0	0	8	2	24	0	0	0	0	24.5	2013-07-08 13:15:00	41463.7	0.128472	185	129	2013-07-07 08:30:00	1.19792	2013-07-08	41462	1	afternoon	afternoon 1	9	6	15		cloudy
129	2013-07-08	1899-12-31 16:20:00	2	28	29	y	20	0	1	12	0	7	0	0	1	0		2013-07-08 16:20:00	41463.7	0.0173611	25	129	2013-07-07 08:30:00	1.32639	2013-07-08	41462	1	afternoon	afternoon 1	10	6	16
129	2013-07-08	1899-12-31 16:45:00	2	27	28	y	4	0	0	0	0	2	0	0	0	0		2013-07-08 16:45:00	41463.7	0.0208333	30	129	2013-07-07 08:30:00	1.34375	2013-07-08	41462	1	afternoon	afternoon 1	11	6	17
129	2013-07-08	1899-12-31 17:15:00	0	27	28	n	0	0	0	0	0	0	0	0	0	0		2013-07-08 17:15:00	41464.4	0.673611		129	2013-07-07 08:30:00	1.36458	2013-07-08	41462	1	evening	evening 1	11	6	17
129	2013-07-09	1899-12-31 09:25:00	2	29	30	y	28	0	1	4	1	27	0	0	0	0		2013-07-09 09:25:00	41464.4	0.0243056	35	129	2013-07-07 08:30:00	2.03819	2013-07-09	41462	2	morning	morning 2	13	12	25
129	2013-07-09	1899-12-31 10:00:00	2	27	28	y	43	2	6	5	3	27	1	0	0	0		2013-07-09 10:00:00	41464.4	0.0208333	30	129	2013-07-07 08:30:00	2.0625	2013-07-09	41462	2	morning	morning 2	13	12	25
129	2013-07-09	1899-12-31 10:30:00	2	29	30	y	41	2	4	3	2	21	0	0	0	0		2013-07-09 10:30:00	41464.5	0.0208333	30	129	2013-07-07 08:30:00	2.08333	2013-07-09	41462	2	morning	morning 2	13	12	25
129	2013-07-09	1899-12-31 11:00:00	2	28	32	y	38	9	1	2	4	35	0	0	0	0	25	2013-07-09 11:00:00	41464.5	0.0208333	30	129	2013-07-07 08:30:00	2.10417	2013-07-09	41462	2	morning	morning 2	14	12	26
129	2013-07-09	1899-12-31 11:30:00	2	35	38	y	39	0	0	1	6	34	0	0	1	0		2013-07-09 11:30:00	41464.5	0.0208333	30	129	2013-07-07 08:30:00	2.125	2013-07-09	41462	2	morning	morning 2	14	12	26
129	2013-07-09	1899-12-31 12:00:00	2	31	32	y	70	3	1	4	5	48	1	0	0	0		2013-07-09 12:00:00	41464.5	0.0208333	30	129	2013-07-07 08:30:00	2.14583	2013-07-09	41462	2	morning	morning 2	14	12	26
129	2013-07-09	1899-12-31 12:30:00	2	42	46	y	6	0	0	0	1	3	0	0	0	0		2013-07-09 12:30:00	41464.7	0.173611	250	129	2013-07-07 08:30:00	2.16667	2013-07-09	41462	2	afternoon	afternoon 2	15	12	27
129	2013-07-09	1899-12-31 16:40:00	2	48	49	y	19	2	0	2	1	12	0	0	0	0		2013-07-09 16:40:00	41464.7	0.0194444	28	129	2013-07-07 08:30:00	2.34028	2013-07-09	41462	2	afternoon	afternoon 2	17	12	29
129	2013-07-09	1899-12-31 17:08:00	2	27	40	y	16	1	0	0	1	18	0	0	0	0		2013-07-09 17:08:00	41464.7	0.0152778	22	129	2013-07-07 08:30:00	2.35972	2013-07-09	41462	2	evening	evening 2	17	12	29
129	2013-07-09	1899-12-31 17:30:00	2	34	36	y	42	5	6	2	5	23	1	0	0	0		2013-07-09 17:30:00	41464.7	0.0166667	24	129	2013-07-07 08:30:00	2.375	2013-07-09	41462	2	evening	evening 2	17	12	29
129	2013-07-09	1899-12-31 17:54:00	2	32	34	y	32	3	1	2	10	24	0	0	0	0		2013-07-09 17:54:00	41464.8	0.0180556	26	129	2013-07-07 08:30:00	2.39167	2013-07-09	41462	2	evening	evening 2	17	12	29
129	2013-07-09	1899-12-31 18:20:00	2	32	35	y	30	2	0	7	12	22	0	0	0	0		2013-07-09 18:20:00	41464.8	0.0173611	25	129	2013-07-07 08:30:00	2.40972	2013-07-09	41462	2	evening	evening 2	17	12	29
129	2013-07-09	1899-12-31 18:45:00	2	32	34	y	25	0	0	3	11	10	0	0	0	0		2013-07-09 18:45:00	41464.8	0.0194444	28	129	2013-07-07 08:30:00	2.42708	2013-07-09	41462	2	evening	evening 2	18	12	30
129	2013-07-09	1899-12-31 19:13:00	2	32	34	y	15	0	0	2	2	4	0	0	0	0		2013-07-09 19:13:00	41465.4	0.595139		129	2013-07-07 08:30:00	2.44653	2013-07-09	41462	2	evening	evening 2	18	12	30	1
129	2013-07-10	1899-12-31 09:30:00	2	29	29	y	9	0	0	0	4	15	0	0	0	0		2013-07-10 09:30:00	41465.4	0.0208333	30	129	2013-07-07 08:30:00	3.04167	2013-07-10	41462	3	morning	morning 3	19	18	37
129	2013-07-10	1899-12-31 10:00:00	2	29	32	y	11	0	0	1	5	17	0	0	0	0		2013-07-10 10:00:00	41465.4	0.0208333	30	129	2013-07-07 08:30:00	3.0625	2013-07-10	41462	3	morning	morning 3	19	18	37
129	2013-07-10	1899-12-31 10:30:00	2	29	30	y	15	0	0	0	6	14	0	0	0	0		2013-07-10 10:30:00	41465.5	0.0208333	30	129	2013-07-07 08:30:00	3.08333	2013-07-10	41462	3	morning	morning 3	19	18	37
129	2013-07-10	1899-12-31 11:00:00	2	31	40	y	23	0	0	1	6	11	0	0	0	0		2013-07-10 11:00:00	41465.5	0.0208333	30	129	2013-07-07 08:30:00	3.10417	2013-07-10	41462	3	morning	morning 3	20	18	38
129	2013-07-10	1899-12-31 11:30:00	2	35	35	y	14	0	0	0	4	9	0	0	0	0		2013-07-10 11:30:00	41465.5	0.0208333	30	129	2013-07-07 08:30:00	3.125	2013-07-10	41462	3	morning	morning 3	20	18	38
129	2013-07-10	1899-12-31 12:00:00	2	37	41	y	9	0	0	1	0	9	0	0	0	0		2013-07-10 12:00:00	41465.5	0.0173611	25	129	2013-07-07 08:30:00	3.14583	2013-07-10	41462	3	morning	morning 3	20	18	38
129	2013-07-10	1899-12-31 12:25:00	2	30	31	y	18	0	0	2	7	10	0	0	0	0		2013-07-10 12:25:00	41465.5	0.0208333	30	129	2013-07-07 08:30:00	3.16319	2013-07-10	41462	3	afternoon	afternoon 3	20	18	38		cloudy
129	2013-07-10	1899-12-31 12:55:00	2	33	33	n	0	0	0	0	0	0	0	0	0	0		2013-07-10 12:55:00	41465.7	0.142361	205	129	2013-07-07 08:30:00	3.18403	2013-07-10	41462	3	afternoon	afternoon 3	21	18	39
129	2013-07-10	1899-12-31 16:20:00	2	27	27	n	0	0	0	0	0	0	0	0	0	0		2013-07-10 16:20:00	41465.7	0.0173611	25	129	2013-07-07 08:30:00	3.32639	2013-07-10	41462	3	afternoon	afternoon 3	22	18	40
129	2013-07-10	1899-12-31 16:45:00	2	26	26	n	0	0	0	0	0	0	0	0	0	0		2013-07-10 16:45:00	41466.4	0.708333		129	2013-07-07 08:30:00	3.34375	2013-07-10	41462	3	afternoon	afternoon 3	23	18	41		rain approaching
129	2013-07-11	1899-12-31 09:45:00	0	27	27	n	0	0	0	0	0	0	0	0	0	0		2013-07-11 09:45:00	41466.4	0.03125	45	129	2013-07-07 08:30:00	4.05208	2013-07-11	41462	4	morning	morning 4	25	24	49		cloudy
129	2013-07-11	1899-12-31 10:30:00	2	28	29	y	7	0	0	0	3	5	0	0	0	0		2013-07-11 10:30:00	41466.5	0.0347222	50	129	2013-07-07 08:30:00	4.08333	2013-07-11	41462	4	morning	morning 4	25	24	49
129	2013-07-11	1899-12-31 11:20:00	2	30	32	y	31	0	0	2	16	29	0	0	0	0		2013-07-11 11:20:00	41466.5	0.03125	45	129	2013-07-07 08:30:00	4.11806	2013-07-11	41462	4	morning	morning 4	26	24	50
129	2013-07-11	1899-12-31 12:05:00	2	34	38	y	29	0	0	2	13	13	0	0	0	0		2013-07-11 12:05:00	41466.5	0.00347222	5	129	2013-07-07 08:30:00	4.14931	2013-07-11	41462	4	afternoon	afternoon 4	26	24	50
129	2013-07-11	1899-12-31 12:10:00	2	32	34	y	24	0	0	2	13	17	0	0	0	1		2013-07-11 12:10:00	41466.5	0.0416667	60	129	2013-07-07 08:30:00	4.15278	2013-07-11	41462	4	afternoon	afternoon 4	26	24	50		sunny
129	2013-07-11	1899-12-31 13:10:00	0	37	38	n	0	0	0	0	0	0	0	0	0	0		2013-07-11 13:10:00	41466.6	0.09375	135	129	2013-07-07 08:30:00	4.19444	2013-07-11	41462	4	afternoon	afternoon 4	27	24	51
129	2013-07-11	1899-12-31 15:25:00	0	29	30	n	0	0	0	0	0	0	0	0	0	0		2013-07-11 15:25:00	41466.7	0.0104167	15	129	2013-07-07 08:30:00	4.28819	2013-07-11	41462	4	afternoon	afternoon 4	28	24	52		overcast
129	2013-07-11	1899-12-31 15:40:00	0	29	30	n	0	0	0	0	0	0	0	0	0	0		2013-07-11 15:40:00	41466.7	0.0208333	30	129	2013-07-07 08:30:00	4.29861	2013-07-11	41462	4	afternoon	afternoon 4	28	24	52
129	2013-07-11	1899-12-31 16:10:00	0	28	38	n	0	0	0	0	0	0	0	0	0	0	28	2013-07-11 16:10:00	41466.7	0.0104167	15	129	2013-07-07 08:30:00	4.31944	2013-07-11	41462	4	afternoon	afternoon 4	28	24	52
129	2013-07-11	1899-12-31 16:25:00	0	27	27	n	0	0	0	0	0	0	0	0	0	0		2013-07-11 16:25:00	41467.4	0.743056		129	2013-07-07 08:30:00	4.32986	2013-07-11	41462	4	afternoon	afternoon 4	28	24	52
129	2013-07-12	1899-12-31 10:15:00	0	24	25	n	0	0	0	0	0	0	0	0	0	0		2013-07-12 10:15:00	41467.5	0.0243056	35	129	2013-07-07 08:30:00	5.07292	2013-07-12	41462	5	morning	morning 5	31	30	61
129	2013-07-12	1899-12-31 10:50:00	0	25	25	n	0	0	0	0	0	0	0	0	0	0		2013-07-12 10:50:00	41467.5	0.0263889	38	129	2013-07-07 08:30:00	5.09722	2013-07-12	41462	5	morning	morning 5	32	30	62
129	2013-07-12	1899-12-31 11:28:00	0	26	26	n	0	0	0	0	0	0	0	0	0	0		2013-07-12 11:28:00	41467.5	0.0263889	38	129	2013-07-07 08:30:00	5.12361	2013-07-12	41462	5	morning	morning 5	32	30	62
129	2013-07-12	1899-12-31 12:06:00	0	30	30	n	0	0	0	0	0	0	0	0	0	0	29	2013-07-12 12:06:00	41467.5	0.0347222	50	129	2013-07-07 08:30:00	5.15	2013-07-12	41462	5	afternoon	afternoon 5	32	30	62
129	2013-07-12	1899-12-31 12:56:00	0	28	28	n	0	0	0	0	0	0	0	0	0	0		2013-07-12 12:56:00	41467.6	0.0340278	49	129	2013-07-07 08:30:00	5.18472	2013-07-12	41462	5	afternoon	afternoon 5	33	30	63
129	2013-07-12	1899-12-31 13:45:00	0	28	28	n	0	0	0	0	0	0	0	0	0	0		2013-07-12 13:45:00	41467.6	0.0555556	80	129	2013-07-07 08:30:00	5.21875	2013-07-12	41462	5	afternoon	afternoon 5	33	30	63
129	2013-07-12	1899-12-31 15:05:00	0	32	33	n	0	0	0	0	0	0	0	0	0	0		2013-07-12 15:05:00	41467.7	0.0381944	55	129	2013-07-07 08:30:00	5.27431	2013-07-12	41462	5	afternoon	afternoon 5	34	30	64
129	2013-07-12	1899-12-31 16:00:00	0	32	32	n	0	0	0	0	0	0	0	0	0	0		2013-07-12 16:00:00	41467.7	0.0555556	80	129	2013-07-07 08:30:00	5.3125	2013-07-12	41462	5	afternoon	afternoon 5	34	30	64
129	2013-07-12	1899-12-31 17:20:00	0	30	30	n	0	0	0	0	0	0	0	0	0	0	31	2013-07-12 17:20:00	41467.7	0.0208333	30	129	2013-07-07 08:30:00	5.36806	2013-07-12	41462	5	evening	evening 5	35	30	65
129	2013-07-12	1899-12-31 17:50:00	0	28	28	n	0	0	0	0	0	0	0	0	0	0		2013-07-12 17:50:00	41468.4	0.647917		129	2013-07-07 08:30:00	5.38889	2013-07-12	41462	5	evening	evening 5	35	30	65
129	2013-07-13	1899-12-31 09:23:00	0	21	21	n	0	0	0	0	0	0	0	0	0	0		2013-07-13 09:23:00	41468.4	0.0131944	19	129	2013-07-07 08:30:00	6.03681	2013-07-13	41462	6	morning	morning 6	37	36	73
129	2013-07-13	1899-12-31 09:42:00	0	21	22	n	0	0	0	0	0	0	0	0	0	0		2013-07-13 09:42:00	41468.4	0.0159722	23	129	2013-07-07 08:30:00	6.05	2013-07-13	41462	6	morning	morning 6	37	36	73
129	2013-07-13	1899-12-31 10:05:00	0	22	22	n	0	0	0	0	0	0	0	0	0	0		2013-07-13 10:05:00	41468.5	0.03125	45	129	2013-07-07 08:30:00	6.06597	2013-07-13	41462	6	morning	morning 6	37	36	73
129	2013-07-13	1899-12-31 10:50:00	0	23	23	n	0	0	0	0	0	0	0	0	0	0		2013-07-13 10:50:00	41468.7	0.217361	313	129	2013-07-07 08:30:00	6.09722	2013-07-13	41462	6	morning	morning 6	38	36	74
129	2013-07-13	1899-12-31 16:03:00	0	31	31	n	0	0	0	0	0	0	0	0	0	0		2013-07-13 16:03:00	41468.8	0.126389	182	129	2013-07-07 08:30:00	6.31458	2013-07-13	41462	6	afternoon	afternoon 6	40	36	76
129	2013-07-13	1899-12-31 19:05:00	0	28	28	n	0	0	0	0	0	0	0	0	0	0		2013-07-13 19:05:00	41469.4	0.59375	855	129	2013-07-07 08:30:00	6.44097	2013-07-13	41462	6	evening	evening 6	42	36	78
129	2013-07-14	1899-12-31 09:20:00	0	27	27	n	0	0	0	0	0	0	0	0	0	0		2013-07-14 09:20:00	41469.7	0.28125	405	129	2013-07-07 08:30:00	7.03472	2013-07-14	41462	7	morning	morning 7	43	42	85
129	2013-07-14	1899-12-31 16:05:00	0	28	28	n	0	0	0	0	0	0	0	0	0	0		2013-07-14 16:05:00	41501.6	31.9764		129	2013-07-07 08:30:00	7.31597	2013-07-14	41462	7	afternoon	afternoon 7	46	42	88
152	2013-08-15	1899-12-31 15:31:00	2	30	31	y	11	0	0	3	3	4	0	0	0	0		2013-08-15 15:31:00	41501.7	0.0861111	124	152	2013-08-15 08:30:00	0.292361	2013-08-15	41501	0	afternoon	afternoon 0	4	0	4
152	2013-08-15	1899-12-31 17:35:00	2	30	32	y	8	0	0	1	3	6	0	0	0	0		2013-08-15 17:35:00	41501.7	0.00347222	5	152	2013-08-15 08:30:00	0.378472	2013-08-15	41501	0	evening	evening 0	5	0	5
152	2013-08-15	1899-12-31 17:40:00	2	30	33	y	4	0	0	0	1	1	0	0	0	0		2013-08-15 17:40:00	41501.8	0.0347222	50	152	2013-08-15 08:30:00	0.381944	2013-08-15	41501	0	evening	evening 0	5	0	5
152	2013-08-15	1899-12-31 18:30:00	2	28	29	n	0	0	0	0	0	0	0	0	0	0		2013-08-15 18:30:00	41502.4	0.65625		152	2013-08-15 08:30:00	0.416667	2013-08-15	41501	0	evening	evening 0	5	0	5
152	2013-08-16	1899-12-31 10:15:00	2	26	27	n	0	0	0	0	0	0	0	0	0	0	40	2013-08-16 10:15:00	41502.4	0.0104167	15	152	2013-08-15 08:30:00	1.07292	2013-08-16	41501	1	morning	morning 1	7	6	13
152	2013-08-16	1899-12-31 10:30:00	2	26	27	n	0	0	0	0	0	0	0	0	0	0		2013-08-16 10:30:00	41502.5	0.0243056	35	152	2013-08-15 08:30:00	1.08333	2013-08-16	41501	1	morning	morning 1	7	6	13
152	2013-08-16	1899-12-31 11:05:00	2	27	29	y	19	0	0	0	3	36	0	0	0	0		2013-08-16 11:05:00	41502.5	0.00347222	5	152	2013-08-15 08:30:00	1.10764	2013-08-16	41501	1	morning	morning 1	8	6	14
152	2013-08-16	1899-12-31 11:10:00	2	28	29	y	33	0	0	2	4	35	0	0	3	0		2013-08-16 11:10:00	41502.5	0.00347222	5	152	2013-08-15 08:30:00	1.11111	2013-08-16	41501	1	morning	morning 1	8	6	14
152	2013-08-16	1899-12-31 11:15:00	2	28	29	y	40	0	0	0	5	40	0	0	0	0		2013-08-16 11:15:00	41502.5	0.0381944	55	152	2013-08-15 08:30:00	1.11458	2013-08-16	41501	1	morning	morning 1	8	6	14
152	2013-08-16	1899-12-31 12:10:00	2	32	37	y	128	0	5	2	11	125	0	0	0	0		2013-08-16 12:10:00	41502.5	0.00347222	5	152	2013-08-15 08:30:00	1.15278	2013-08-16	41501	1	afternoon	afternoon 1	8	6	14
152	2013-08-16	1899-12-31 12:15:00	2	32	34	y	138	0	3	3	15	144	0	0	0	0		2013-08-16 12:15:00	41502.5	0.00347222	5	152	2013-08-15 08:30:00	1.15625	2013-08-16	41501	1	afternoon	afternoon 1	8	6	14
152	2013-08-16	1899-12-31 12:20:00	2	31	34	y	132	0	4	5	13	115	0	0	0	0		2013-08-16 12:20:00	41502.5	0.0347222	50	152	2013-08-15 08:30:00	1.15972	2013-08-16	41501	1	afternoon	afternoon 1	8	6	14		overcast
152	2013-08-16	1899-12-31 13:10:00	2	29	29	y	66	0	1	7	15	60	0	0	0	0		2013-08-16 13:10:00	41502.6	0.00347222	5	152	2013-08-15 08:30:00	1.19444	2013-08-16	41501	1	afternoon	afternoon 1	9	6	15
152	2013-08-16	1899-12-31 13:15:00	2	28	29	y	69	0	1	3	16	39	0	0	0	0		2013-08-16 13:15:00	41502.6	0.00347222	5	152	2013-08-15 08:30:00	1.19792	2013-08-16	41501	1	afternoon	afternoon 1	9	6	15
152	2013-08-16	1899-12-31 13:20:00	2	28	28	y	54	0	3	6	10	47	0	0	0	0		2013-08-16 13:20:00	41502.7	0.119444	172	152	2013-08-15 08:30:00	1.20139	2013-08-16	41501	1	afternoon	afternoon 1	9	6	15
152	2013-08-16	1899-12-31 16:12:00	2	28	29	y	36	0	1	10	2	35	0	0	0	0		2013-08-16 16:12:00	41502.7	0.00347222	5	152	2013-08-15 08:30:00	1.32083	2013-08-16	41501	1	afternoon	afternoon 1	10	6	16
152	2013-08-16	1899-12-31 16:17:00	2	27	28	y	41	0	0	8	2	21	0	0	0	0		2013-08-16 16:17:00	41502.7	0.00208333	3	152	2013-08-15 08:30:00	1.32431	2013-08-16	41501	1	afternoon	afternoon 1	10	6	16
152	2013-08-16	1899-12-31 16:20:00	2	28	28	n	0	0	0	0	0	0	0	0	0	0		2013-08-16 16:20:00	41503.4	0.760417		152	2013-08-15 08:30:00	1.32639	2013-08-16	41501	1	afternoon	afternoon 1	10	6	16		rain
152	2013-08-17	1899-12-31 10:35:00	2	25	25	n	0	0	0	0	0	0	0	0	0	0		2013-08-17 10:35:00	41503.5	0.0381944	55	152	2013-08-15 08:30:00	2.08681	2013-08-17	41501	2	morning	morning 2	14	12	26
152	2013-08-17	1899-12-31 11:30:00	2	25	26	y	3	0	0	0	1	4	0	0	0	0		2013-08-17 11:30:00	41503.5	0.00347222	5	152	2013-08-15 08:30:00	2.125	2013-08-17	41501	2	morning	morning 2	14	12	26
152	2013-08-17	1899-12-31 11:35:00	2	25	26	y	9	0	0	0	0	4	3	0	0	0		2013-08-17 11:35:00	41503.5	0.00347222	5	152	2013-08-15 08:30:00	2.12847	2013-08-17	41501	2	morning	morning 2	14	12	26
152	2013-08-17	1899-12-31 11:40:00	2	25	26	y	9	0	0	0	0	3	6	0	0	0		2013-08-17 11:40:00	41503.5	0.0173611	25	152	2013-08-15 08:30:00	2.13194	2013-08-17	41501	2	morning	morning 2	14	12	26
152	2013-08-17	1899-12-31 12:05:00	2	25	26	y	87	0	2	3	5	61	0	0	0	0		2013-08-17 12:05:00	41503.5	0.00347222	5	152	2013-08-15 08:30:00	2.14931	2013-08-17	41501	2	afternoon	afternoon 2	14	12	26
152	2013-08-17	1899-12-31 12:10:00	2	25	26	y	123	0	5	0	8	108	0	0	0	0		2013-08-17 12:10:00	41503.5	0.00347222	5	152	2013-08-15 08:30:00	2.15278	2013-08-17	41501	2	afternoon	afternoon 2	14	12	26		overcast
152	2013-08-17	1899-12-31 12:15:00	2	26	27	y	164	0	1	1	8	148	0	0	0	0		2013-08-17 12:15:00	41503.5	0.0208333	30	152	2013-08-15 08:30:00	2.15625	2013-08-17	41501	2	afternoon	afternoon 2	14	12	26
152	2013-08-17	1899-12-31 12:45:00	2	29	31	y	170	0	20	5	16	166	0	0	0	0		2013-08-17 12:45:00	41503.5	0.00347222	5	152	2013-08-15 08:30:00	2.17708	2013-08-17	41501	2	afternoon	afternoon 2	15	12	27
152	2013-08-17	1899-12-31 12:50:00	2	31	33	y	144	0	16	4	21	175	0	0	0	0		2013-08-17 12:50:00	41503.5	0.00347222	5	152	2013-08-15 08:30:00	2.18056	2013-08-17	41501	2	afternoon	afternoon 2	15	12	27
152	2013-08-17	1899-12-31 12:55:00	2	32	35	y	194	0	22	6	18	177	0	0	0	0		2013-08-17 12:55:00	41503.5	0.00347222	5	152	2013-08-15 08:30:00	2.18403	2013-08-17	41501	2	afternoon	afternoon 2	15	12	27
152	2013-08-17	1899-12-31 13:00:00	2	33	35	y	n/a	n/a	27	n/a	n/a	n/a	n/a	n/a	n/a	n/a		2013-08-17 13:00:00	41503.5	0.00347222	5	152	2013-08-15 08:30:00	2.1875	2013-08-17	41501	2	afternoon	afternoon 2	15	12	27
152	2013-08-17	1899-12-31 13:05:00	2	33	35	y	177	1	24	10	17	185	0	0	0	0		2013-08-17 13:05:00	41503.5	0.00347222	5	152	2013-08-15 08:30:00	2.19097	2013-08-17	41501	2	afternoon	afternoon 2	15	12	27
152	2013-08-17	1899-12-31 13:10:00	2	32	35	y	178	0	25	8	19	135	0	0	0	0		2013-08-17 13:10:00	41503.6	0.00694444	10	152	2013-08-15 08:30:00	2.19444	2013-08-17	41501	2	afternoon	afternoon 2	15	12	27
152	2013-08-17	1899-12-31 13:20:00	2	31	35	y	162	0	20	10	22	138	0	0	0	0		2013-08-17 13:20:00	41503.6	0.00347222	5	152	2013-08-15 08:30:00	2.20139	2013-08-17	41501	2	afternoon	afternoon 2	15	12	27
152	2013-08-17	1899-12-31 13:25:00	2	32	35	y	144	0	7	11	18	140	0	0	0	0		2013-08-17 13:25:00	41503.6	0.00694444	10	152	2013-08-15 08:30:00	2.20486	2013-08-17	41501	2	afternoon	afternoon 2	15	12	27		cloudy
152	2013-08-17	1899-12-31 13:35:00	2	31	33	y	144	0	14	6	17	135	0	0	0	0		2013-08-17 13:35:00	41503.6	0.00347222	5	152	2013-08-15 08:30:00	2.21181	2013-08-17	41501	2	afternoon	afternoon 2	15	12	27
152	2013-08-17	1899-12-31 13:40:00	2	32	38	y	151	0	4	8	10	128	0	0	0	0	41	2013-08-17 13:40:00	41503.6	0.03125	45	152	2013-08-15 08:30:00	2.21528	2013-08-17	41501	2	afternoon	afternoon 2	15	12	27
152	2013-08-17	1899-12-31 14:25:00	2	29	30	y	154	0	6	7	12	115	0	0	0	0		2013-08-17 14:25:00	41503.6	0.00347222	5	152	2013-08-15 08:30:00	2.24653	2013-08-17	41501	2	afternoon	afternoon 2	15	12	27
152	2013-08-17	1899-12-31 14:30:00	2	28	29	y	133	0	6	24	15	94	0	0	0	0		2013-08-17 14:30:00	41503.6	0.0208333	30	152	2013-08-15 08:30:00	2.25	2013-08-17	41501	2	afternoon	afternoon 2	16	12	28		overcast
152	2013-08-17	1899-12-31 15:00:00	2	28	28	y	28	0	0	14	2	20	0	0	0	0		2013-08-17 15:00:00	41503.6	0.00347222	5	152	2013-08-15 08:30:00	2.27083	2013-08-17	41501	2	afternoon	afternoon 2	16	12	28
152	2013-08-17	1899-12-31 15:05:00	2	27	28	y	26	0	0	10	1	20	0	0	0	0		2013-08-17 15:05:00	41503.6	0.00347222	5	152	2013-08-15 08:30:00	2.27431	2013-08-17	41501	2	afternoon	afternoon 2	16	12	28
152	2013-08-17	1899-12-31 15:10:00	2	28	28	y	25	0	0	12	2	19	0	0	0	0		2013-08-17 15:10:00	41504.4	0.795139		152	2013-08-15 08:30:00	2.27778	2013-08-17	41501	2	afternoon	afternoon 2	16	12	28		light rain
152	2013-08-18	1899-12-31 10:15:00	2	25	26	n	0	0	0	0	0	0	0	0	0	0		2013-08-18 10:15:00	41504.5	0.0243056	35	152	2013-08-15 08:30:00	3.07292	2013-08-18	41501	3	morning	morning 3	19	18	37
152	2013-08-18	1899-12-31 10:50:00	2	27	28	y	52	0	1	3	15	81	0	0	0	0		2013-08-18 10:50:00	41504.5	0.00347222	5	152	2013-08-15 08:30:00	3.09722	2013-08-18	41501	3	morning	morning 3	20	18	38
152	2013-08-18	1899-12-31 10:55:00	2	26	27	y	75	0	3	5	9	84	0	0	0	0		2013-08-18 10:55:00	41504.5	0.00347222	5	152	2013-08-15 08:30:00	3.10069	2013-08-18	41501	3	morning	morning 3	20	18	38
152	2013-08-18	1899-12-31 11:00:00	2	26	26	y	91	0	12	7	12	94	0	0	3	0		2013-08-18 11:00:00	41504.5	0.0138889	20	152	2013-08-15 08:30:00	3.10417	2013-08-18	41501	3	morning	morning 3	20	18	38
152	2013-08-18	1899-12-31 11:20:00	2	27	28	y	111	0	16	11	10	100	0	0	0	0		2013-08-18 11:20:00	41504.5	0.00347222	5	152	2013-08-15 08:30:00	3.11806	2013-08-18	41501	3	morning	morning 3	20	18	38
152	2013-08-18	1899-12-31 11:25:00	2	26	27	y	109	0	9	9	12	115	0	0	0	0		2013-08-18 11:25:00	41504.5	0.00347222	5	152	2013-08-15 08:30:00	3.12153	2013-08-18	41501	3	morning	morning 3	20	18	38
152	2013-08-18	1899-12-31 11:30:00	2	26	26	y	n/a	0	10	11	8	108	0	0	0	0		2013-08-18 11:30:00	41504.5	0.0138889	20	152	2013-08-15 08:30:00	3.125	2013-08-18	41501	3	morning	morning 3	20	18	38		light rain
152	2013-08-18	1899-12-31 11:50:00	2	25	26	y	92	0	11	13	9	96	0	0	0	0		2013-08-18 11:50:00	41504.5	0.00347222	5	152	2013-08-15 08:30:00	3.13889	2013-08-18	41501	3	morning	morning 3	20	18	38
152	2013-08-18	1899-12-31 11:55:00	2	26	26	y	102	0	13	17	12	118	0	0	0	0		2013-08-18 11:55:00	41504.5	0.00347222	5	152	2013-08-15 08:30:00	3.14236	2013-08-18	41501	3	morning	morning 3	20	18	38
152	2013-08-18	1899-12-31 12:00:00	2	26	27	y	132	0	16	21	8	134	0	0	0	0		2013-08-18 12:00:00	41504.5	0.00694444	10	152	2013-08-15 08:30:00	3.14583	2013-08-18	41501	3	morning	morning 3	20	18	38
152	2013-08-18	1899-12-31 12:10:00	2	27	27	y	109	0	12	16	5	n/a	0	0	0	0		2013-08-18 12:10:00	41504.5	0.00347222	5	152	2013-08-15 08:30:00	3.15278	2013-08-18	41501	3	afternoon	afternoon 3	20	18	38
152	2013-08-18	1899-12-31 12:15:00	2	26	26	y	113	0	12	16	5	126	0	0	0	0		2013-08-18 12:15:00	41504.5	0.00694444	10	152	2013-08-15 08:30:00	3.15625	2013-08-18	41501	3	afternoon	afternoon 3	20	18	38
152	2013-08-18	1899-12-31 12:25:00	2	26	26	y	136	0	18	25	9	112	0	0	0	0		2013-08-18 12:25:00	41504.5	0.00347222	5	152	2013-08-15 08:30:00	3.16319	2013-08-18	41501	3	afternoon	afternoon 3	20	18	38
152	2013-08-18	1899-12-31 12:30:00	2	26	26	y	94	0	11	23	7	98	0	0	0	0		2013-08-18 12:30:00	41504.5	0.00347222	5	152	2013-08-15 08:30:00	3.16667	2013-08-18	41501	3	afternoon	afternoon 3	21	18	39
152	2013-08-18	1899-12-31 12:35:00	2	26	26	y	92	0	15	17	8	97	0	0	0	0		2013-08-18 12:35:00	41504.5	0.00347222	5	152	2013-08-15 08:30:00	3.17014	2013-08-18	41501	3	afternoon	afternoon 3	21	18	39
152	2013-08-18	1899-12-31 12:40:00	2	26	26	y	104	0	8	19	5	102	0	0	0	0		2013-08-18 12:40:00	41504.5	0.0138889	20	152	2013-08-15 08:30:00	3.17361	2013-08-18	41501	3	afternoon	afternoon 3	21	18	39
152	2013-08-18	1899-12-31 13:00:00	2	26	26	y	99	0	4	18	3	88	0	0	0	0		2013-08-18 13:00:00	41504.5	0.00347222	5	152	2013-08-15 08:30:00	3.1875	2013-08-18	41501	3	afternoon	afternoon 3	21	18	39
152	2013-08-18	1899-12-31 13:05:00	2	26	26	y	64	0	2	15	3	51	0	0	0	0		2013-08-18 13:05:00	41504.5	0.00347222	5	152	2013-08-15 08:30:00	3.19097	2013-08-18	41501	3	afternoon	afternoon 3	21	18	39
152	2013-08-18	1899-12-31 13:10:00	2	26	26	y	54	0	1	21	0	43	0	0	0	0	41	2013-08-18 13:10:00	41504.6	0.0138889	20	152	2013-08-15 08:30:00	3.19444	2013-08-18	41501	3	afternoon	afternoon 3	21	18	39
152	2013-08-18	1899-12-31 13:30:00	2	25	25	y	33	0	0	5	0	27	0	0	0	0		2013-08-18 13:30:00	41504.6	0.00347222	5	152	2013-08-15 08:30:00	3.20833	2013-08-18	41501	3	afternoon	afternoon 3	21	18	39
152	2013-08-18	1899-12-31 13:35:00	2	25	25	y	27	0	0	0	1	18	0	0	0	0		2013-08-18 13:35:00	41504.7	0.100694	145	152	2013-08-15 08:30:00	3.21181	2013-08-18	41501	3	afternoon	afternoon 3	21	18	39		heavy rain
152	2013-08-18	1899-12-31 16:00:00	2	29	32	y	195	0	21	52	0	155	0	0	0	0		2013-08-18 16:00:00	41504.7	0.00694444	10	152	2013-08-15 08:30:00	3.3125	2013-08-18	41501	3	afternoon	afternoon 3	22	18	40
152	2013-08-18	1899-12-31 16:10:00	2	28	30	y	178	0	11	50	3	174	0	0	0	0		2013-08-18 16:10:00	41504.7	0.00347222	5	152	2013-08-15 08:30:00	3.31944	2013-08-18	41501	3	afternoon	afternoon 3	22	18	40
152	2013-08-18	1899-12-31 16:15:00	2	27	29	y	197	0	29	52	1	180	0	0	0	0		2013-08-18 16:15:00	41504.7	0.00347222	5	152	2013-08-15 08:30:00	3.32292	2013-08-18	41501	3	afternoon	afternoon 3	22	18	40
152	2013-08-18	1899-12-31 16:20:00	2	27	30	y	175	0	22	47	2	166	0	0	0	0		2013-08-18 16:20:00	41504.7	0.00347222	5	152	2013-08-15 08:30:00	3.32639	2013-08-18	41501	3	afternoon	afternoon 3	22	18	40
152	2013-08-18	1899-12-31 16:25:00	2	28	30	y	140	0	14	44	3	159	0	0	0	0		2013-08-18 16:25:00	41504.7	0.00694444	10	152	2013-08-15 08:30:00	3.32986	2013-08-18	41501	3	afternoon	afternoon 3	22	18	40
152	2013-08-18	1899-12-31 16:35:00	2	28	29	y	178	0	5	51	3	180	0	0	0	0		2013-08-18 16:35:00	41504.7	0.0180556	26	152	2013-08-15 08:30:00	3.33681	2013-08-18	41501	3	afternoon	afternoon 3	23	18	41
152	2013-08-18	1899-12-31 17:01:00	2	28	30	y	160	0	0	60	0	154	0	0	0	0		2013-08-18 17:01:00	41504.7	0.00347222	5	152	2013-08-15 08:30:00	3.35486	2013-08-18	41501	3	evening	evening 3	23	18	41
152	2013-08-18	1899-12-31 17:06:00	2	28	30	y	183	0	0	63	0	195	0	0	0	0		2013-08-18 17:06:00	41504.7	0.00416667	6	152	2013-08-15 08:30:00	3.35833	2013-08-18	41501	3	evening	evening 3	23	18	41
152	2013-08-18	1899-12-31 17:12:00	2	28	29	y	185	0	0	67	3	193	0	0	0	0		2013-08-18 17:12:00	41504.7	0.0194444	28	152	2013-08-15 08:30:00	3.3625	2013-08-18	41501	3	evening	evening 3	23	18	41
152	2013-08-18	1899-12-31 17:40:00	2	27	28	y	142	0	0	55	3	139	0	0	0	0		2013-08-18 17:40:00	41504.7	0.00347222	5	152	2013-08-15 08:30:00	3.38194	2013-08-18	41501	3	evening	evening 3	23	18	41
152	2013-08-18	1899-12-31 17:45:00	2	27	28	y	147	0	0	52	3	135	0	0	0	0		2013-08-18 17:45:00	41504.7	0.00347222	5	152	2013-08-15 08:30:00	3.38542	2013-08-18	41501	3	evening	evening 3	23	18	41
152	2013-08-18	1899-12-31 17:50:00	2	28	28	y	135	0	0	54	1	140	0	0	0	0		2013-08-18 17:50:00	41504.8	0.0173611	25	152	2013-08-15 08:30:00	3.38889	2013-08-18	41501	3	evening	evening 3	23	18	41
152	2013-08-18	1899-12-31 18:15:00	2	27	27	y	145	0	0	62	2	122	0	0	0	0		2013-08-18 18:15:00	41504.8	0.00347222	5	152	2013-08-15 08:30:00	3.40625	2013-08-18	41501	3	evening	evening 3	23	18	41
152	2013-08-18	1899-12-31 18:20:00	2	27	27	y	137	0	0	59	3	135	0	0	0	0		2013-08-18 18:20:00	41504.8	0.00347222	5	152	2013-08-15 08:30:00	3.40972	2013-08-18	41501	3	evening	evening 3	23	18	41
152	2013-08-18	1899-12-31 18:25:00	2	27	27	y	136	0	0	60	4	146	0	0	0	0		2013-08-18 18:25:00	41504.8	0.0138889	20	152	2013-08-15 08:30:00	3.41319	2013-08-18	41501	3	evening	evening 3	23	18	41
152	2013-08-18	1899-12-31 18:45:00	2	26	27	y	42	0	0	21	1	35	0	0	0	0		2013-08-18 18:45:00	41504.8	0.00347222	5	152	2013-08-15 08:30:00	3.42708	2013-08-18	41501	3	evening	evening 3	24	18	42
152	2013-08-18	1899-12-31 18:50:00	2	27	27	y	44	0	0	23	0	37	0	0	0	0		2013-08-18 18:50:00	41504.8	0.00347222	5	152	2013-08-15 08:30:00	3.43056	2013-08-18	41501	3	evening	evening 3	24	18	42
152	2013-08-18	1899-12-31 18:55:00	2	26	27	y	39	0	0	20	1	38	0	0	0	0		2013-08-18 18:55:00	41505.4	0.638889		152	2013-08-15 08:30:00	3.43403	2013-08-18	41501	3	evening	evening 3	24	18	42
152	2013-08-19	1899-12-31 10:15:00	2	26	29	y	6	0	0	0	1	9	0	0	0	0		2013-08-19 10:15:00	41505.4	0.00347222	5	152	2013-08-15 08:30:00	4.07292	2013-08-19	41501	4	morning	morning 4	25	24	49
152	2013-08-19	1899-12-31 10:20:00	2	26	28	y	5	0	0	0	2	11	0	0	0	0		2013-08-19 10:20:00	41505.4	0.00347222	5	152	2013-08-15 08:30:00	4.07639	2013-08-19	41501	4	morning	morning 4	25	24	49		cloudy
152	2013-08-19	1899-12-31 10:25:00	2	26	28	y	9	0	0	0	0	11	0	0	0	0		2013-08-19 10:25:00	41505.4	0.0138889	20	152	2013-08-15 08:30:00	4.07986	2013-08-19	41501	4	morning	morning 4	25	24	49
152	2013-08-19	1899-12-31 10:45:00	2	26	27	y	14	0	0	0	3	7	0	0	0	0		2013-08-19 10:45:00	41505.5	0.00347222	5	152	2013-08-15 08:30:00	4.09375	2013-08-19	41501	4	morning	morning 4	26	24	50
152	2013-08-19	1899-12-31 10:50:00	2	27	29	y	9	0	0	0	4	16	0	0	0	0		2013-08-19 10:50:00	41505.5	0.00347222	5	152	2013-08-15 08:30:00	4.09722	2013-08-19	41501	4	morning	morning 4	26	24	50
152	2013-08-19	1899-12-31 10:55:00	2	27	29	y	12	0	0	0	5	22	0	0	2	0		2013-08-19 10:55:00	41505.5	0.0208333	30	152	2013-08-15 08:30:00	4.10069	2013-08-19	41501	4	morning	morning 4	26	24	50
152	2013-08-19	1899-12-31 11:25:00	2	29	29	y	31	0	0	5	16	40	0	0	3	1		2013-08-19 11:25:00	41505.5	0.00347222	5	152	2013-08-15 08:30:00	4.12153	2013-08-19	41501	4	morning	morning 4	26	24	50
152	2013-08-19	1899-12-31 11:30:00	2	28	33	y	39	0	0	3	19	39	0	0	0	0		2013-08-19 11:30:00	41505.5	0.00347222	5	152	2013-08-15 08:30:00	4.125	2013-08-19	41501	4	morning	morning 4	26	24	50
152	2013-08-19	1899-12-31 11:35:00	2	28	32	y	42	0	0	7	23	46	0	0	0	0		2013-08-19 11:35:00	41506.4	0.947917		152	2013-08-15 08:30:00	4.12847	2013-08-19	41501	4	morning	morning 4	26	24	50
152	2013-08-20	1899-12-31 10:20:00	2	27	31	y	19	0	0	6	12	18	0	0	0	0		2013-08-20 10:20:00	41506.4	0.00347222	5	152	2013-08-15 08:30:00	5.07639	2013-08-20	41501	5	morning	morning 5	31	30	61
152	2013-08-20	1899-12-31 10:25:00	2	27	31	y	25	0	0	8	13	17	0	0	0	0		2013-08-20 10:25:00	41506.4	0.00347222	5	152	2013-08-15 08:30:00	5.07986	2013-08-20	41501	5	morning	morning 5	31	30	61
152	2013-08-20	1899-12-31 10:30:00	2	27	31	y	24	0	0	6	14	18	0	0	0	0		2013-08-20 10:30:00	41506.5	0.0208333	30	152	2013-08-15 08:30:00	5.08333	2013-08-20	41501	5	morning	morning 5	31	30	61
152	2013-08-20	1899-12-31 11:00:00	2	26	29	y	25	0	0	2	13	12	0	0	0	0		2013-08-20 11:00:00	41506.5	0.00347222	5	152	2013-08-15 08:30:00	5.10417	2013-08-20	41501	5	morning	morning 5	32	30	62
152	2013-08-20	1899-12-31 11:05:00	2	27	29	y	26	0	0	5	17	23	0	0	0	0		2013-08-20 11:05:00	41506.5	0.00347222	5	152	2013-08-15 08:30:00	5.10764	2013-08-20	41501	5	morning	morning 5	32	30	62
152	2013-08-20	1899-12-31 11:10:00	2	27	30	y	27	0	0	3	16	32	0	0	0	0		2013-08-20 11:10:00	41506.5	0.0381944	55	152	2013-08-15 08:30:00	5.11111	2013-08-20	41501	5	morning	morning 5	32	30	62		cloudy
152	2013-08-20	1899-12-31 12:05:00	2	32	46	y	47	0	0	9	17	41	0	0	0	0		2013-08-20 12:05:00	41506.5	0.00347222	5	152	2013-08-15 08:30:00	5.14931	2013-08-20	41501	5	afternoon	afternoon 5	32	30	62
152	2013-08-20	1899-12-31 12:10:00	2	30	37	y	37	0	0	12	14	45	0	0	0	0		2013-08-20 12:10:00	41506.5	0.00347222	5	152	2013-08-15 08:30:00	5.15278	2013-08-20	41501	5	afternoon	afternoon 5	32	30	62
152	2013-08-20	1899-12-31 12:15:00	2	34	40	y	46	0	0	10	18	48	0	0	0	0	43	2013-08-20 12:15:00	41506.5	0.0277778	40	152	2013-08-15 08:30:00	5.15625	2013-08-20	41501	5	afternoon	afternoon 5	32	30	62
152	2013-08-20	1899-12-31 12:55:00	2	28	30	y	34	0	0	13	19	29	0	0	1	0		2013-08-20 12:55:00	41506.5	0.00347222	5	152	2013-08-15 08:30:00	5.18403	2013-08-20	41501	5	afternoon	afternoon 5	33	30	63		overcast
152	2013-08-20	1899-12-31 13:00:00	2	28	30	y	36	0	0	12	9	25	0	0	0	0		2013-08-20 13:00:00	41506.5	0.00347222	5	152	2013-08-15 08:30:00	5.1875	2013-08-20	41501	5	afternoon	afternoon 5	33	30	63
152	2013-08-20	1899-12-31 13:05:00	2	27	32	y	30	0	0	7	15	36	0	0	0	0		2013-08-20 13:05:00	41506.6	0.0277778	40	152	2013-08-15 08:30:00	5.19097	2013-08-20	41501	5	afternoon	afternoon 5	33	30	63		rain
152	2013-08-20	1899-12-31 13:45:00	2	40	44	y	18	0	0	8	0	18	0	0	0	0		2013-08-20 13:45:00	41506.6	0.00347222	5	152	2013-08-15 08:30:00	5.21875	2013-08-20	41501	5	afternoon	afternoon 5	33	30	63		sunny
152	2013-08-20	1899-12-31 13:50:00	2	40	53	y	14	0	0	6	2	8	0	0	0	0		2013-08-20 13:50:00	41506.6	0.00347222	5	152	2013-08-15 08:30:00	5.22222	2013-08-20	41501	5	afternoon	afternoon 5	33	30	63
152	2013-08-20	1899-12-31 13:55:00	2	42	49	y	17	0	0	5	3	30	0	0	0	0		2013-08-20 13:55:00	41506.6	0.0243056	35	152	2013-08-15 08:30:00	5.22569	2013-08-20	41501	5	afternoon	afternoon 5	33	30	63
152	2013-08-20	1899-12-31 14:30:00	2	30	31	y	15	0	0	3	2	8	0	0	0	0		2013-08-20 14:30:00	41506.6	0.00347222	5	152	2013-08-15 08:30:00	5.25	2013-08-20	41501	5	afternoon	afternoon 5	34	30	64		light rain
152	2013-08-20	1899-12-31 14:35:00	2	29	30	y	10	0	0	3	2	0	0	0	0	0		2013-08-20 14:35:00	41506.6	0.0277778	40	152	2013-08-15 08:30:00	5.25347	2013-08-20	41501	5	afternoon	afternoon 5	34	30	64		rain
152	2013-08-20	1899-12-31 15:15:00	2	25	26	n	0	0	0	0	0	0	0	0	0	0		2013-08-20 15:15:00	41506.7	0.0277778	40	152	2013-08-15 08:30:00	5.28125	2013-08-20	41501	5	afternoon	afternoon 5	34	30	64
152	2013-08-20	1899-12-31 15:55:00	2	26	27	n	0	0	0	0	0	0	0	0	0	0		2013-08-20 15:55:00	41506.7	0.0138889	20	152	2013-08-15 08:30:00	5.30903	2013-08-20	41501	5	afternoon	afternoon 5	34	30	64		overcast
152	2013-08-20	1899-12-31 16:15:00	2	26	27	n	0	0	0	0	0	0	0	0	0	0		2013-08-20 16:15:00	41506.7	0.0208333	30	152	2013-08-15 08:30:00	5.32292	2013-08-20	41501	5	afternoon	afternoon 5	34	30	64		light rain
152	2013-08-20	1899-12-31 16:45:00	2	26	26	n	0	0	0	0	0	0	0	0	0	0		2013-08-20 16:45:00	41507.4	0.71875		152	2013-08-15 08:30:00	5.34375	2013-08-20	41501	5	afternoon	afternoon 5	35	30	65
152	2013-08-21	1899-12-31 10:00:00	2	25	31	n	0	0	0	0	0	0	0	0	0	0		2013-08-21 10:00:00	41507.5	0.0694444	100	152	2013-08-15 08:30:00	6.0625	2013-08-21	41501	6	morning	morning 6	37	36	73
152	2013-08-21	1899-12-31 11:40:00	2	31	40	y	40	0	0	8	21	36	0	0	0	0		2013-08-21 11:40:00	41507.5	0.00347222	5	152	2013-08-15 08:30:00	6.13194	2013-08-21	41501	6	morning	morning 6	38	36	74
152	2013-08-21	1899-12-31 11:45:00	2	29	39	y	38	0	0	11	18	34	0	0	0	0	46	2013-08-21 11:45:00	41507.5	0.00347222	5	152	2013-08-15 08:30:00	6.13542	2013-08-21	41501	6	morning	morning 6	38	36	74
152	2013-08-21	1899-12-31 11:50:00	2	31	40	y	41	0	0	13	18	38	0	0	0	0		2013-08-21 11:50:00	41507.5	0.0277778	40	152	2013-08-15 08:30:00	6.13889	2013-08-21	41501	6	morning	morning 6	38	36	74		sunny
152	2013-08-21	1899-12-31 12:30:00	2	36	42	y	27	0	0	10	7	21	0	0	0	0		2013-08-21 12:30:00	41507.5	0.00347222	5	152	2013-08-15 08:30:00	6.16667	2013-08-21	41501	6	afternoon	afternoon 6	38	36	74
152	2013-08-21	1899-12-31 12:35:00	2	35	39	y	18	0	0	10	4	23	0	0	0	0		2013-08-21 12:35:00	41507.5	0.00347222	5	152	2013-08-15 08:30:00	6.17014	2013-08-21	41501	6	afternoon	afternoon 6	39	36	75
152	2013-08-21	1899-12-31 12:40:00	2	32	47	y	26	0	0	9	10	6	0	0	0	0		2013-08-21 12:40:00	41507.5	0.0173611	25	152	2013-08-15 08:30:00	6.17361	2013-08-21	41501	6	afternoon	afternoon 6	39	36	75
152	2013-08-21	1899-12-31 13:05:00	2	37	38	y	18	0	0	13	1	22	0	0	0	0		2013-08-21 13:05:00	41507.5	0.00347222	5	152	2013-08-15 08:30:00	6.19097	2013-08-21	41501	6	afternoon	afternoon 6	39	36	75		cloudy
152	2013-08-21	1899-12-31 13:10:00	2	43	45	y	20	0	0	6	7	24	0	0	0	0		2013-08-21 13:10:00	41507.6	0.00347222	5	152	2013-08-15 08:30:00	6.19444	2013-08-21	41501	6	afternoon	afternoon 6	39	36	75
152	2013-08-21	1899-12-31 13:15:00	2	30	33	y	21	0	0	8	4	21	0	0	0	0		2013-08-21 13:15:00	41507.6	0.0243056	35	152	2013-08-15 08:30:00	6.19792	2013-08-21	41501	6	afternoon	afternoon 6	39	36	75
152	2013-08-21	1899-12-31 13:50:00	2	36	51	n	0	0	0	0	0	0	0	0	0	0		2013-08-21 13:50:00	41507.6	0.0486111	70	152	2013-08-15 08:30:00	6.22222	2013-08-21	41501	6	afternoon	afternoon 6	39	36	75
152	2013-08-21	1899-12-31 15:00:00	2	28	30	n	0	0	0	0	0	0	0	0	0	0		2013-08-21 15:00:00	41507.7	0.0416667	60	152	2013-08-15 08:30:00	6.27083	2013-08-21	41501	6	afternoon	afternoon 6	40	36	76
152	2013-08-21	1899-12-31 16:00:00	2	27	27	n	0	0	0	0	0	0	0	0	0	0		2013-08-21 16:00:00	41507.7	0.0347222	50	152	2013-08-15 08:30:00	6.3125	2013-08-21	41501	6	afternoon	afternoon 6	40	36	76
152	2013-08-21	1899-12-31 16:50:00	2	27	28	n	0	0	0	0	0	0	0	0	0	0		2013-08-21 16:50:00	41508.4	0.701389		152	2013-08-15 08:30:00	6.34722	2013-08-21	41501	6	afternoon	afternoon 6	41	36	77
152	2013-08-22	1899-12-31 09:40:00	2	28	28	n	0	0	0	0	0	0	0	0	0	0		2013-08-22 09:40:00	41508.4	0.0138889	20	152	2013-08-15 08:30:00	7.04861	2013-08-22	41501	7	morning	morning 7	43	42	85
152	2013-08-22	1899-12-31 10:00:00	2	27	28	n	0	0	0	0	0	0	0	0	0	0		2013-08-22 10:00:00	41508.4	0.0173611	25	152	2013-08-15 08:30:00	7.0625	2013-08-22	41501	7	morning	morning 7	43	42	85
152	2013-08-22	1899-12-31 10:25:00	2	27	28	n	0	0	0	0	0	0	0	0	0	0		2013-08-22 10:25:00	41508.5	0.0208333	30	152	2013-08-15 08:30:00	7.07986	2013-08-22	41501	7	morning	morning 7	43	42	85
152	2013-08-22	1899-12-31 10:55:00	2	27	28	n	0	0	0	0	0	0	0	0	0	0		2013-08-22 10:55:00	41509.4	0.947917		152	2013-08-15 08:30:00	7.10069	2013-08-22	41501	7	morning	morning 7	44	42	86
152	2013-08-23	1899-12-31 09:40:00	2	24	25	n	0	0	0	0	0	0	0	0	0	0		2013-08-23 09:40:00	41509.4	0.0277778	40	152	2013-08-15 08:30:00	8.04861	2013-08-23	41501	8	morning	monring 8	49	48	97
152	2013-08-23	1899-12-31 10:20:00	2	26	26	n	0	0	0	0	0	0	0	0	0	0		2013-08-23 10:20:00	41509.5	0.0243056	35	152	2013-08-15 08:30:00	8.07639	2013-08-23	41501	8	morning	monring 8	49	48	97
152	2013-08-23	1899-12-31 10:55:00	2	27	29	y	13	0	0	8	2	17	0	0	0	0		2013-08-23 10:55:00	41509.5	0.00347222	5	152	2013-08-15 08:30:00	8.10069	2013-08-23	41501	8	morning	monring 8	50	48	98
152	2013-08-23	1899-12-31 11:00:00	2	28	29	y	10	0	0	7	2	6	0	0	0	0		2013-08-23 11:00:00	41509.5	0.00347222	5	152	2013-08-15 08:30:00	8.10417	2013-08-23	41501	8	morning	monring 8	50	48	98
152	2013-08-23	1899-12-31 11:05:00	2	28	29	y	15	0	0	10	4	9	0	0	0	0		2013-08-23 11:05:00	41462.7	-46.7431		152	2013-08-15 08:30:00	8.10764	2013-08-23	41501	8	morning	monring 8	50	48	98
217	2013-07-07	1899-12-31 17:15:00	2	28	30	y	4	0	0	2	2	9	0	0	0	0		2013-07-07 17:15:00	41462.7	0.0243056	35	217	2013-07-07 08:30:00	0.364583	2013-07-07	41462	0	evening	evening 0	5	0	5	0
217	2013-07-07	1899-12-31 17:50:00	2	28	29	y	2	0	0	2	0	2	0	0	0	0		2013-07-07 17:50:00	41463.4	0.638889		217	2013-07-07 08:30:00	0.388889	2013-07-07	41462	0	evening	evening 0	5	0	5	0
217	2013-07-08	1899-12-31 09:10:00	2	27	28	y	19	0	0	4	0	18	0	0	0	0		2013-07-08 09:10:00	41463.4	0.0243056	35	217	2013-07-07 08:30:00	1.02778	2013-07-08	41462	1	morning	morning 1	7	6	13	0
217	2013-07-08	1899-12-31 09:45:00	2	27	28	y	30	0	0	2	5	17	0	0	0	0		2013-07-08 09:45:00	41463.4	0.0173611	25	217	2013-07-07 08:30:00	1.05208	2013-07-08	41462	1	morning	morning 1	7	6	13	1
217	2013-07-08	1899-12-31 10:10:00	2	29	30	y	41	1	1	3	5	30	0	0	0	0		2013-07-08 10:10:00	41463.4	0.0208333	30	217	2013-07-07 08:30:00	1.06944	2013-07-08	41462	1	morning	morning 1	7	6	13	0
217	2013-07-08	1899-12-31 10:40:00	2	32	35	y	27	2	2	2	1	23	0	0	0	0		2013-07-08 10:40:00	41463.5	0.0208333	30	217	2013-07-07 08:30:00	1.09028	2013-07-08	41462	1	morning	morning 1	8	6	14	0
217	2013-07-08	1899-12-31 11:10:00	2	34	41	y	52	0	0	1	0	21	0	0	0	0		2013-07-08 11:10:00	41463.5	0.0208333	30	217	2013-07-07 08:30:00	1.11111	2013-07-08	41462	1	morning	morning 1	8	6	14	0
217	2013-07-08	1899-12-31 11:40:00	2	35	36	y	46	0	0	13	4	32	0	0	0	0		2013-07-08 11:40:00	41463.5	0.0208333	30	217	2013-07-07 08:30:00	1.13194	2013-07-08	41462	1	morning	morning 1	8	6	14	0
217	2013-07-08	1899-12-31 12:10:00	2	31	31	y	38	0	2	9	0	28	0	0	0	0		2013-07-08 12:10:00	41463.5	0.0208333	30	217	2013-07-07 08:30:00	1.15278	2013-07-08	41462	1	afternoon	afternoon 1	8	6	14	0
217	2013-07-08	1899-12-31 12:40:00	2	33	37	y	42	0	0	10	3	29	0	0	0	0		2013-07-08 12:40:00	41463.5	0.0173611	25	217	2013-07-07 08:30:00	1.17361	2013-07-08	41462	1	afternoon	afternoon 1	9	6	15	0	Bright/Sunny
217	2013-07-08	1899-12-31 13:05:00	0	40	47	n	0	0	0	0	0	0	0	0	0	0	32.5	2013-07-08 13:05:00	41463.7	0.145833	210	217	2013-07-07 08:30:00	1.19097	2013-07-08	41462	1	afternoon	afternoon 1	9	6	15	0
217	2013-07-08	1899-12-31 16:35:00	2	27	27	y	2	0	0	0	1	2	0	0	0	0		2013-07-08 16:35:00	41463.7	0.0173611	25	217	2013-07-07 08:30:00	1.33681	2013-07-08	41462	1	afternoon	afternoon 1	11	6	17	0
217	2013-07-08	1899-12-31 17:00:00	0	27	28	n	0	0	0	0	0	0	0	0	0	0		2013-07-08 17:00:00	41464.4	0.677083		217	2013-07-07 08:30:00	1.35417	2013-07-08	41462	1	evening	evening 1	11	6	17	0
217	2013-07-09	1899-12-31 09:15:00	2	26	26	y	53	2	2	4	0	37	2	0	0	0		2013-07-09 09:15:00	41464.4	0.0243056	35	217	2013-07-07 08:30:00	2.03125	2013-07-09	41462	2	morning	morning 2	13	12	25	0
217	2013-07-09	1899-12-31 09:50:00	2	26	29	y	73	1	10	4	0	65	0	0	0	0		2013-07-09 09:50:00	41464.4	0.0208333	30	217	2013-07-07 08:30:00	2.05556	2013-07-09	41462	2	morning	morning 2	13	12	25	0
217	2013-07-09	1899-12-31 10:20:00	2	28	31	y	76	2	11	10	1	52	1	0	0	0		2013-07-09 10:20:00	41464.5	0.0208333	30	217	2013-07-07 08:30:00	2.07639	2013-07-09	41462	2	morning	morning 2	13	12	25	0
217	2013-07-09	1899-12-31 10:50:00	2	34	36	y	90	0	11	6	8	94	4	0	0	0	33	2013-07-09 10:50:00	41464.5	0.0208333	30	217	2013-07-07 08:30:00	2.09722	2013-07-09	41462	2	morning	morning 2	14	12	26	0
217	2013-07-09	1899-12-31 11:20:00	2	38	40	y	59	0	5	8	5	30	0	0	0	0		2013-07-09 11:20:00	41464.5	0.0208333	30	217	2013-07-07 08:30:00	2.11806	2013-07-09	41462	2	morning	morning 2	14	12	26	0
217	2013-07-09	1899-12-31 11:50:00	2	35	38	y	47	3	1	13	7	30	2	0	0	0		2013-07-09 11:50:00	41464.5	0.0208333	30	217	2013-07-07 08:30:00	2.13889	2013-07-09	41462	2	morning	morning 2	14	12	26	0
217	2013-07-09	1899-12-31 12:20:00	2	36	42	y	52	2	1	18	3	51	1	0	0	0		2013-07-09 12:20:00	41464.5	0.0138889	20	217	2013-07-07 08:30:00	2.15972	2013-07-09	41462	2	afternoon	afternoon 2	14	12	26	0
217	2013-07-09	1899-12-31 12:40:00	0	40	46	n	0	0	0	0	0	0	0	0	0	0		2013-07-09 12:40:00	41464.7	0.152778	220	217	2013-07-07 08:30:00	2.17361	2013-07-09	41462	2	afternoon	afternoon 2	15	12	27	0
217	2013-07-09	1899-12-31 16:20:00	2	49	50	y	9	0	0	3	0	6	0	0	0	0		2013-07-09 16:20:00	41464.7	0.0243056	35	217	2013-07-07 08:30:00	2.32639	2013-07-09	41462	2	afternoon	afternoon 2	16	12	28	0
217	2013-07-09	1899-12-31 16:55:00	2	46	49	y	7	0	1	1	0	6	0	1	0	0		2013-07-09 16:55:00	41464.7	0.0173611	25	217	2013-07-07 08:30:00	2.35069	2013-07-09	41462	2	afternoon	afternoon 2	17	12	29	0
217	2013-07-09	1899-12-31 17:20:00	2	46	48	y	17	0	0	3	0	9	0	0	0	0		2013-07-09 17:20:00	41464.7	0.0152778	22	217	2013-07-07 08:30:00	2.36806	2013-07-09	41462	2	evening	evening 2	17	12	29	0
217	2013-07-09	1899-12-31 17:42:00	2	43	46	y	27	0	0	6	1	20	0	0	0	0		2013-07-09 17:42:00	41464.8	0.0173611	25	217	2013-07-07 08:30:00	2.38333	2013-07-09	41462	2	evening	evening 2	17	12	29	0
217	2013-07-09	1899-12-31 18:07:00	2	40	43	y	32	0	1	17	3	37	0	0	0	0		2013-07-09 18:07:00	41464.8	0.0180556	26	217	2013-07-07 08:30:00	2.40069	2013-07-09	41462	2	evening	evening 2	17	12	29	0
217	2013-07-09	1899-12-31 18:33:00	2	42	43	y	51	0	0	16	2	49	0	0	0	6		2013-07-09 18:33:00	41464.8	0.0166667	24	217	2013-07-07 08:30:00	2.41875	2013-07-09	41462	2	evening	evening 2	18	12	30	0
217	2013-07-09	1899-12-31 18:57:00	2	36	36	y	72	0	0	29	4	63	0	0	0	0		2013-07-09 18:57:00	41464.8	0.0180556	26	217	2013-07-07 08:30:00	2.43542	2013-07-09	41462	2	evening	evening 2	18	12	30	0
217	2013-07-09	1899-12-31 19:23:00	0	33	34	n	0	0	0	0	0	0	0	0	0	0		2013-07-09 19:23:00	41465	0.234028		217	2013-07-07 08:30:00	2.45347	2013-07-09	41462	2	evening	evening 2	18	12	30	0
217	2013-07-10	1899-12-31 01:00:00	2	31	31	y	0	0	0	0	0	0	0	0	0	0	37	2013-07-10 01:00:00	41465.2	0.128472	185	217	2013-07-07 08:30:00	2.6875	2013-07-10	41462	2				12		0	rain
217	2013-07-10	1899-12-31 04:05:00	2	28	28	y	42	0	0	22	1	36	0	0	0	0		2013-07-10 04:05:00	41465.2	0.0173611	25	217	2013-07-07 08:30:00	2.81597	2013-07-10	41462	2				12		0
217	2013-07-10	1899-12-31 04:30:00	2	26	27	y	16	0	0	2	3	16	0	0	0	1		2013-07-10 04:30:00	41465.2	0.0173611	25	217	2013-07-07 08:30:00	2.83333	2013-07-10	41462	2				12		0	cloudy
217	2013-07-10	1899-12-31 04:55:00	2	27	27	y	9	0	0	1	0	3	0	0	0	0		2013-07-10 04:55:00	41465.2	0.0138889	20	217	2013-07-07 08:30:00	2.85069	2013-07-10	41462	2				12		0
217	2013-07-10	1899-12-31 05:15:00	2	27	27	n	0	0	0	0	0	0	0	0	0	0		2013-07-10 05:15:00	41465.4	0.166667	240	217	2013-07-07 08:30:00	2.86458	2013-07-10	41462	2				12		0	rain
217	2013-07-10	1899-12-31 09:15:00	2	26	26	y	45	2	4	21	0	26	0	0	0	0		2013-07-10 09:15:00	41465.4	0.0243056	35	217	2013-07-07 08:30:00	3.03125	2013-07-10	41462	3	morning	morning 3	19	18	37	0
217	2013-07-10	1899-12-31 09:50:00	2	26	29	y	60	0	4	24	1	50	0	0	0	0		2013-07-10 09:50:00	41465.4	0.0173611	25	217	2013-07-07 08:30:00	3.05556	2013-07-10	41462	3	morning	morning 3	19	18	37	0
217	2013-07-10	1899-12-31 10:15:00	2	32	34	y	77	1	10	26	0	63	0	0	0	0		2013-07-10 10:15:00	41465.4	0.0208333	30	217	2013-07-07 08:30:00	3.07292	2013-07-10	41462	3	morning	morning 3	19	18	37	0
217	2013-07-10	1899-12-31 10:45:00	2	38	40	y	74	2	5	26	2	63	0	0	0	0		2013-07-10 10:45:00	41465.5	0.0208333	30	217	2013-07-07 08:30:00	3.09375	2013-07-10	41462	3	morning	morning 3	20	18	38	0
217	2013-07-10	1899-12-31 11:15:00	2	42	43	y	64	0	2	11	1	30	0	0	0	0		2013-07-10 11:15:00	41465.5	0.0208333	30	217	2013-07-07 08:30:00	3.11458	2013-07-10	41462	3	morning	morning 3	20	18	38	0
217	2013-07-10	1899-12-31 11:45:00	2	42	43	y	23	0	0	0	2	5	0	0	0	0		2013-07-10 11:45:00	41465.5	0.0173611	25	217	2013-07-07 08:30:00	3.13542	2013-07-10	41462	3	morning	morning 3	20	18	38	0
217	2013-07-10	1899-12-31 12:10:00	2	32	45	y	44	1	0	16	3	42	3	0	0	0		2013-07-10 12:10:00	41465.5	0.0208333	30	217	2013-07-07 08:30:00	3.15278	2013-07-10	41462	3	afternoon	afternoon 3	20	18	38	0
217	2013-07-10	1899-12-31 12:40:00	2	32	34	y	73	0	0	36	4	84	0	0	0	0		2013-07-10 12:40:00	41466.4	0.864583		217	2013-07-07 08:30:00	3.17361	2013-07-10	41462	3	afternoon	afternoon 3	21	18	39	mating flight
217	2013-07-11	1899-12-31 09:25:00	2	27	27	y	2	0	0	0	1	3	0	0	0	1		2013-07-11 09:25:00	41466.4	0.0208333	30	217	2013-07-07 08:30:00	4.03819	2013-07-11	41462	4	morning	morning 4	25	24	49	0
217	2013-07-11	1899-12-31 09:55:00	2	27	28	y	19	0	1	4	3	30	0	0	1	0		2013-07-11 09:55:00	41466.4	0.03125	45	217	2013-07-07 08:30:00	4.05903	2013-07-11	41462	4	morning	morning 4	25	24	49	0
217	2013-07-11	1899-12-31 10:40:00	2	33	35	y	49	2	9	1	5	39	0	0	0	0		2013-07-11 10:40:00	41466.5	0.0347222	50	217	2013-07-07 08:30:00	4.09028	2013-07-11	41462	4	morning	morning 4	26	24	50	0
217	2013-07-11	1899-12-31 11:30:00	2	32	34	y	50	6	4	2	19	51	0	0	0	0		2013-07-11 11:30:00	41466.5	0.0347222	50	217	2013-07-07 08:30:00	4.125	2013-07-11	41462	4	morning	morning 4	26	24	50	0
217	2013-07-11	1899-12-31 12:20:00	2	42	45	y	17	0	0	1	1	16	0	0	0	0		2013-07-11 12:20:00	41466.5	0.00972222	14	217	2013-07-07 08:30:00	4.15972	2013-07-11	41462	4	afternoon	afternoon 4	26	24	50	0
217	2013-07-11	1899-12-31 12:34:00	2	43	47	y	8	0	0	0	0	4	0	0	0	0		2013-07-11 12:34:00	41466.6	0.0388889	56	217	2013-07-07 08:30:00	4.16944	2013-07-11	41462	4	afternoon	afternoon 4	27	24	51	0
217	2013-07-11	1899-12-31 13:30:00	0	42	44	n	0	0	0	0	0	0	0	0	0	0		2013-07-11 13:30:00	41466.6	0.0694444	100	217	2013-07-07 08:30:00	4.20833	2013-07-11	41462	4	afternoon	afternoon 4	27	24	51	0
217	2013-07-11	1899-12-31 15:10:00	2	31	33	y	24	0	0	2	1	17	0	0	0	0		2013-07-11 15:10:00	41466.6	0.00347222	5	217	2013-07-07 08:30:00	4.27778	2013-07-11	41462	4	afternoon	afternoon 4	28	24	52	0	light rain
217	2013-07-11	1899-12-31 15:15:00	2	31	31	y	21	1	0	2	0	11	0	0	0	0		2013-07-11 15:15:00	41466.7	0.0243056	35	217	2013-07-07 08:30:00	4.28125	2013-07-11	41462	4	afternoon	afternoon 4	28	24	52	0
217	2013-07-11	1899-12-31 15:50:00	2	29	30		22	0	1	5	2	14	0	0	0	0		2013-07-11 15:50:00	41466.7	0.00347222	5	217	2013-07-07 08:30:00	4.30556	2013-07-11	41462	4	afternoon	afternoon 4	28	24	52	0	overcast
217	2013-07-11	1899-12-31 15:55:00	2	29	29		15	0	1	4	1	15	0	0	0	0		2013-07-11 15:55:00	41466.7	0.00347222	5	217	2013-07-07 08:30:00	4.30903	2013-07-11	41462	4	afternoon	afternoon 4	28	24	52	0
217	2013-07-11	1899-12-31 16:00:00	2	29	29	y	23	0	2	9	1	18	0	0	0	0	41	2013-07-11 16:00:00	41466.7	0.0208333	30	217	2013-07-07 08:30:00	4.3125	2013-07-11	41462	4	afternoon	afternoon 4	28	24	52	0
217	2013-07-11	1899-12-31 16:30:00	0	27	27	n	0	0	0	0	0	0	0	0	0	0		2013-07-11 16:30:00	41467.4	0.736111		217	2013-07-07 08:30:00	4.33333	2013-07-11	41462	4	afternoon	afternoon 4	28	24	52
217	2013-07-12	1899-12-31 10:10:00	0	25	25	n	0	0	0	0	0	0	0	0	0	0		2013-07-12 10:10:00	41467.4	0.0208333	30	217	2013-07-07 08:30:00	5.06944	2013-07-12	41462	5	morning	morning 5	31	30	61
217	2013-07-12	1899-12-31 10:40:00	0	24	25	n	0	0	0	0	0	0	0	0	0	0		2013-07-12 10:40:00	41467.4	0.00347222	5	217	2013-07-07 08:30:00	5.09028	2013-07-12	41462	5	morning	morning 5	32	30	62
217	2013-07-12	1899-12-31 10:45:00	0	25	25	n	0	0	0	0	0	0	0	0	0	0		2013-07-12 10:45:00	41467.5	0.01875	27	217	2013-07-07 08:30:00	5.09375	2013-07-12	41462	5	morning	morning 5	32	30	62
217	2013-07-12	1899-12-31 11:12:00	2	25	25	y	13	0	0	6	3	8	0	0	0	0		2013-07-12 11:12:00	41467.5	0.00277778	4	217	2013-07-07 08:30:00	5.1125	2013-07-12	41462	5	morning	morning 5	32	30	62
217	2013-07-12	1899-12-31 11:16:00	2	25	25	y	11	0	0	1	5	11	0	0	0	0		2013-07-12 11:16:00	41467.5	0.00277778	4	217	2013-07-07 08:30:00	5.11528	2013-07-12	41462	5	morning	morning 5	32	30	62
217	2013-07-12	1899-12-31 11:20:00	2	26	26	y	4	0	1	1	1	9	0	0	0	0		2013-07-12 11:20:00	41467.5	0.0208333	30	217	2013-07-07 08:30:00	5.11806	2013-07-12	41462	5	morning	morning 5	32	30	62
217	2013-07-12	1899-12-31 11:50:00	2	29	30	y	42	0	8	8	10	33	0	0	0	1		2013-07-12 11:50:00	41467.5	0.00347222	5	217	2013-07-07 08:30:00	5.13889	2013-07-12	41462	5	morning	morning 5	32	30	62		Bright/overcast
217	2013-07-12	1899-12-31 11:55:00	2	30	30	y	38	0	10	5	5	36	0	0	0	0		2013-07-12 11:55:00	41467.5	0.00277778	4	217	2013-07-07 08:30:00	5.14236	2013-07-12	41462	5	morning	morning 5	32	30	62
217	2013-07-12	1899-12-31 11:59:00	2	30	30	y	44	0	11	5	13	32	0	0	0	1		2013-07-12 11:59:00	41467.5	0.025	36	217	2013-07-07 08:30:00	5.14514	2013-07-12	41462	5	morning	morning 5	32	30	62
217	2013-07-12	1899-12-31 12:35:00	2	29	30	y	30	3	1	1	14	17	0	0	0	0		2013-07-12 12:35:00	41467.5	0.00347222	5	217	2013-07-07 08:30:00	5.17014	2013-07-12	41462	5	afternoon	afternoon 5	33	30	63
217	2013-07-12	1899-12-31 12:40:00	2	29	30	y	31	0	1	1	15	24	1	0	0	0		2013-07-12 12:40:00	41467.5	0.00277778	4	217	2013-07-07 08:30:00	5.17361	2013-07-12	41462	5	afternoon	afternoon 5	33	30	63
217	2013-07-12	1899-12-31 12:44:00	2	29	30	y	29	0	2	5	13	19	1	0	0	0		2013-07-12 12:44:00	41467.6	0.0284722	41	217	2013-07-07 08:30:00	5.17639	2013-07-12	41462	5	afternoon	afternoon 5	33	30	63		overcast
217	2013-07-12	1899-12-31 13:25:00	2	29	29	y	24	0	0	4	12	24	0	0	1	1		2013-07-12 13:25:00	41467.6	0.00277778	4	217	2013-07-07 08:30:00	5.20486	2013-07-12	41462	5	afternoon	afternoon 5	33	30	63
217	2013-07-12	1899-12-31 13:29:00	2	29	29	y	23	0	0	1	8	11	0	0	0	0		2013-07-12 13:29:00	41467.6	0.00277778	4	217	2013-07-07 08:30:00	5.20764	2013-07-12	41462	5	afternoon	afternoon 5	33	30	63
217	2013-07-12	1899-12-31 13:33:00	2	29	30	y	21	0	0	0	9	17	0	0	0	0		2013-07-12 13:33:00	41467.6	0.0291667	42	217	2013-07-07 08:30:00	5.21042	2013-07-12	41462	5	afternoon	afternoon 5	33	30	63
217	2013-07-12	1899-12-31 14:15:00	2	30	30	y	26	0	0	6	12	22	0	0	0	0		2013-07-12 14:15:00	41467.6	0.00277778	4	217	2013-07-07 08:30:00	5.23958	2013-07-12	41462	5	afternoon	afternoon 5	33	30	63
217	2013-07-12	1899-12-31 14:19:00	2	30	33	y	28	0	0	1	19	32	0	0	0	0		2013-07-12 14:19:00	41467.6	0.00277778	4	217	2013-07-07 08:30:00	5.24236	2013-07-12	41462	5	afternoon	afternoon 5	33	30	63
217	2013-07-12	1899-12-31 14:23:00	2	30	31	y	28	0	0	1	8	34	0	0	0	0		2013-07-12 14:23:00	41467.6	0.0493056	71	217	2013-07-07 08:30:00	5.24514	2013-07-12	41462	5	afternoon	afternoon 5	33	30	63
217	2013-07-12	1899-12-31 15:34:00	2	32	33	y	26	0	0	5	12	16	0	0	0	0		2013-07-12 15:34:00	41467.7	0.00347222	5	217	2013-07-07 08:30:00	5.29444	2013-07-12	41462	5	afternoon	afternoon 5	34	30	64
217	2013-07-12	1899-12-31 15:39:00	2	32	34	y	12	0	0	2	9	13	0	0	0	0		2013-07-12 15:39:00	41467.7	0.00416667	6	217	2013-07-07 08:30:00	5.29792	2013-07-12	41462	5	afternoon	afternoon 5	34	30	64
217	2013-07-12	1899-12-31 15:45:00	2	31	33	y	15	0	1	1	6	21	0	0	0	0		2013-07-12 15:45:00	41467.7	0.0347222	50	217	2013-07-07 08:30:00	5.30208	2013-07-12	41462	5	afternoon	afternoon 5	34	30	64
217	2013-07-12	1899-12-31 16:35:00	2	34	35	y	29	0	0	0	19	12	0	0	0	0		2013-07-12 16:35:00	41467.7	0.00416667	6	217	2013-07-07 08:30:00	5.33681	2013-07-12	41462	5	afternoon	afternoon 5	35	30	65
217	2013-07-12	1899-12-31 16:41:00	2	32	33	y	19	0	0	0	12	9	0	0	0	0		2013-07-12 16:41:00	41467.7	0.00277778	4	217	2013-07-07 08:30:00	5.34097	2013-07-12	41462	5	afternoon	afternoon 5	35	30	65
217	2013-07-12	1899-12-31 16:45:00	2	32	33	y	18	0	0	2	8	13	0	0	0	0		2013-07-12 16:45:00	41467.7	0.0270833	39	217	2013-07-07 08:30:00	5.34375	2013-07-12	41462	5	afternoon	afternoon 5	35	30	65
217	2013-07-12	1899-12-31 17:24:00	2	30	30	y	6	0	0	0	4	2	0	0	0	0		2013-07-12 17:24:00	41467.7	0.00277778	4	217	2013-07-07 08:30:00	5.37083	2013-07-12	41462	5	evening	evening 5	35	30	65
217	2013-07-12	1899-12-31 17:28:00	2	30	30	y	4	0	0	0	2	2	0	0	0	0		2013-07-12 17:28:00	41467.7	0.0166667	24	217	2013-07-07 08:30:00	5.37361	2013-07-12	41462	5	evening	evening 5	35	30	65
217	2013-07-12	1899-12-31 17:52:00	0	30	30	n	0	0	0	0	0	0	0	0	0	0		2013-07-12 17:52:00	41467.8	0.00555556	8	217	2013-07-07 08:30:00	5.39028	2013-07-12	41462	5	evening	evening 5	35	30	65
217	2013-07-12	1899-12-31 18:00:00	0	30	30	n	0	0	0	0	0	0	0	0	0	0		2013-07-12 18:00:00	41468.4	0.635417		217	2013-07-07 08:30:00	5.39583	2013-07-12	41462	5	evening	evening 5	35	30	65
217	2013-07-13	1899-12-31 09:15:00	0	22	22	n	0	0	0	0	0	0	0	0	0	0		2013-07-13 09:15:00	41468.4	0.0104167	15	217	2013-07-07 08:30:00	6.03125	2013-07-13	41462	6	morning	morning 6	37	36	73
217	2013-07-13	1899-12-31 09:30:00	0	22	22	n	0	0	0	0	0	0	0	0	0	0		2013-07-13 09:30:00	41468.4	0.0173611	25	217	2013-07-07 08:30:00	6.04167	2013-07-13	41462	6	morning	morning 6	37	36	73
217	2013-07-13	1899-12-31 09:55:00	0	22	22	n	0	0	0	0	0	0	0	0	0	0	42	2013-07-13 09:55:00	41468.6	0.222222	320	217	2013-07-07 08:30:00	6.05903	2013-07-13	41462	6	morning	morning 6	37	36	73
217	2013-07-13	1899-12-31 15:15:00	2	30	30	y	23	0	0	1	13	22	0	0	0	1		2013-07-13 15:15:00	41468.6	0.00486111	7	217	2013-07-07 08:30:00	6.28125	2013-07-13	41462	6	afternoon	afternoon 6	40	36	76		cloudy/humid
217	2013-07-13	1899-12-31 15:22:00	2	30	30	y	26	0	0	3	16	25	0	0	0	0		2013-07-13 15:22:00	41468.6	0.00416667	6	217	2013-07-07 08:30:00	6.28611	2013-07-13	41462	6	afternoon	afternoon 6	40	36	76
217	2013-07-13	1899-12-31 15:28:00	2	31	31	y	24	0	0	2	16	21	0	0	0	0		2013-07-13 15:28:00	41468.7	0.0291667	42	217	2013-07-07 08:30:00	6.29028	2013-07-13	41462	6	afternoon	afternoon 6	40	36	76
217	2013-07-13	1899-12-31 16:10:00	2	32	34	y	31	0	0	1	27	31	0	0	0	0		2013-07-13 16:10:00	41468.7	0.00347222	5	217	2013-07-07 08:30:00	6.31944	2013-07-13	41462	6	afternoon	afternoon 6	40	36	76
217	2013-07-13	1899-12-31 16:15:00	2	33	35	y	38	0	0	0	24	31	0	0	0	0		2013-07-13 16:15:00	41468.7	0.00416667	6	217	2013-07-07 08:30:00	6.32292	2013-07-13	41462	6	afternoon	afternoon 6	40	36	76
217	2013-07-13	1899-12-31 16:21:00	2	31	33	y	26	0	0	2	20	40	0	0	0	0		2013-07-13 16:21:00	41468.7	0.0270833	39	217	2013-07-07 08:30:00	6.32708	2013-07-13	41462	6	afternoon	afternoon 6	40	36	76
217	2013-07-13	1899-12-31 17:00:00	2	33	33	y	20	0	0	1	13	16	0	0	0	0		2013-07-13 17:00:00	41468.7	0.00347222	5	217	2013-07-07 08:30:00	6.35417	2013-07-13	41462	6	evening	evening 6	41	36	77
217	2013-07-13	1899-12-31 17:05:00	2	30	32	y	22	0	0	0	10	14	0	0	0	0		2013-07-13 17:05:00	41468.7	0.00347222	5	217	2013-07-07 08:30:00	6.35764	2013-07-13	41462	6	evening	evening 6	41	36	77
217	2013-07-13	1899-12-31 17:10:00	2	32	33	y	21	0	0	0	15	15	0	0	0	0		2013-07-13 17:10:00	41468.7	0.0243056	35	217	2013-07-07 08:30:00	6.36111	2013-07-13	41462	6	evening	evening 6	41	36	77
217	2013-07-13	1899-12-31 17:45:00	2	31	31	y	8	0	0	0	7	14	0	0	0	0		2013-07-13 17:45:00	41468.7	0.00347222	5	217	2013-07-07 08:30:00	6.38542	2013-07-13	41462	6	evening	evening 6	41	36	77
217	2013-07-13	1899-12-31 17:50:00	2	35	36	y	9	0	0	1	8	11	0	0	1	0		2013-07-13 17:50:00	41468.7	0.00277778	4	217	2013-07-07 08:30:00	6.38889	2013-07-13	41462	6	evening	evening 6	41	36	77
217	2013-07-13	1899-12-31 17:54:00	2	40	40	y	7	0	0	0	7	10	0	0	0	0		2013-07-13 17:54:00	41468.8	0.0270833	39	217	2013-07-07 08:30:00	6.39167	2013-07-13	41462	6	evening	evening 6	41	36	77
217	2013-07-13	1899-12-31 18:33:00	2	31	31	y	10	0	0	0	8	6	0	0	0	1		2013-07-13 18:33:00	41468.8	0.00347222	5	217	2013-07-07 08:30:00	6.41875	2013-07-13	41462	6	evening	evening 6	42	36	78
217	2013-07-13	1899-12-31 18:38:00	2	30	30	y	5	0	0	0	1	2	0	0	0	0		2013-07-13 18:38:00	41468.8	0.00277778	4	217	2013-07-07 08:30:00	6.42222	2013-07-13	41462	6	evening	evening 6	42	36	78
217	2013-07-13	1899-12-31 18:42:00	0	29	29	n	0	0	0	0	0	0	0	0	0	0		2013-07-13 18:42:00	41468.8	0.0229167	33	217	2013-07-07 08:30:00	6.425	2013-07-13	41462	6	evening	evening 6	42	36	78
217	2013-07-13	1899-12-31 19:15:00	0	28	28	n	0	0	0	0	0	0	0	0	0	0		2013-07-13 19:15:00	41469.4	0.583333		217	2013-07-07 08:30:00	6.44792	2013-07-13	41462	6	evening	evening 6	42	36	78
217	2013-07-14	1899-12-31 09:15:00	0	27	27	n	0	0	0	0	0	0	0	0	0	0	44	2013-07-14 09:15:00	41469.4	0.0173611	25	217	2013-07-07 08:30:00	7.03125	2013-07-14	41462	7	morning	morning 7	43	42	85		Overcast, sun breaking through
217	2013-07-14	1899-12-31 09:40:00	0	28	28	n	0	0	0	0	0	0	0	0	0	0		2013-07-14 09:40:00	41469.4	0.0208333	30	217	2013-07-07 08:30:00	7.04861	2013-07-14	41462	7	morning	morning 7	43	42	85
217	2013-07-14	1899-12-31 10:10:00	0	28	28	n	0	0	0	0	0	0	0	0	0	0		2013-07-14 10:10:00	41469.4	0.0173611	25	217	2013-07-07 08:30:00	7.06944	2013-07-14	41462	7	morning	morning 7	43	42	85
217	2013-07-14	1899-12-31 10:35:00	0	27	28	n	0	0	0	0	0	0	0	0	0	0		2013-07-14 10:35:00	41469.5	0.03125	45	217	2013-07-07 08:30:00	7.08681	2013-07-14	41462	7	morning	morning 7	44	42	86
217	2013-07-14	1899-12-31 11:20:00	2	28	29	y	8	0	0	0	3	7	0	0	0	0		2013-07-14 11:20:00	41469.5	0.00277778	4	217	2013-07-07 08:30:00	7.11806	2013-07-14	41462	7	morning	morning 7	44	42	86
217	2013-07-14	1899-12-31 11:24:00	2	30	31	y	6	0	0	0	4	8	0	0	0	0		2013-07-14 11:24:00	41469.5	0.00416667	6	217	2013-07-07 08:30:00	7.12083	2013-07-14	41462	7	morning	morning 7	44	42	86
217	2013-07-14	1899-12-31 11:30:00	2	29	30	y	7	0	0	2	3	5	0	0	0	0		2013-07-14 11:30:00	41469.5	0.0243056	35	217	2013-07-07 08:30:00	7.125	2013-07-14	41462	7	morning	morning 7	44	42	86
217	2013-07-14	1899-12-31 12:05:00	2	33	37	y	9	0	0	3	4	18	0	0	0	1		2013-07-14 12:05:00	41469.5	0.00277778	4	217	2013-07-07 08:30:00	7.14931	2013-07-14	41462	7	afternoon	afternoon 7	44	42	86
217	2013-07-14	1899-12-31 12:09:00	2	30	32	y	17	0	0	2	8	10	0	0	0	0		2013-07-14 12:09:00	41469.5	0.00208333	3	217	2013-07-07 08:30:00	7.15208	2013-07-14	41462	7	afternoon	afternoon 7	44	42	86		cloudy
217	2013-07-14	1899-12-31 12:12:00	2	30	32	y	16	0	0	1	4	11	0	0	0	0		2013-07-14 12:12:00	41469.5	0.0222222	32	217	2013-07-07 08:30:00	7.15417	2013-07-14	41462	7	afternoon	afternoon 7	44	42	86
217	2013-07-14	1899-12-31 12:44:00	2	38	42	y	5	0	0	0	0	7	0	0	0	0		2013-07-14 12:44:00	41469.5	0.00277778	4	217	2013-07-07 08:30:00	7.17639	2013-07-14	41462	7	afternoon	afternoon 7	45	42	87		sunny
217	2013-07-14	1899-12-31 12:48:00	2	33	35	y	12	0	0	2	4	7	0	0	0	0		2013-07-14 12:48:00	41469.5	0.00138889	2	217	2013-07-07 08:30:00	7.17917	2013-07-14	41462	7	afternoon	afternoon 7	45	42	87		cloudy
217	2013-07-14	1899-12-31 12:50:00	2	32	33	y	12	0	0	1	1	8	0	0	0	0		2013-07-14 12:50:00	41469.6	0.0208333	30	217	2013-07-07 08:30:00	7.18056	2013-07-14	41462	7	afternoon	afternoon 7	45	42	87
217	2013-07-14	1899-12-31 13:20:00	2	38	41	y	5	0	0	0	0	4	0	0	0	0		2013-07-14 13:20:00	41469.6	0.00347222	5	217	2013-07-07 08:30:00	7.20139	2013-07-14	41462	7	afternoon	afternoon 7	45	42	87
217	2013-07-14	1899-12-31 13:25:00	0	40	42	n	0	0	0	0	0	0	0	0	0	0		2013-07-14 13:25:00	41469.6	0.0833333	120	217	2013-07-07 08:30:00	7.20486	2013-07-14	41462	7	afternoon	afternoon 7	45	42	87
217	2013-07-14	1899-12-31 15:25:00	0	45	45	n	0	0	0	0	0	0	0	0	0	0		2013-07-14 15:25:00	41469.7	0.0347222	50	217	2013-07-07 08:30:00	7.28819	2013-07-14	41462	7	afternoon	afternoon 7	46	42	88
217	2013-07-14	1899-12-31 16:15:00	0	45	45	n	0	0	0	0	0	0	0	0	0	0		2013-07-14 16:15:00	41470.4	0.704861		217	2013-07-07 08:30:00	7.32292	2013-07-14	41462	7	afternoon	afternoon 7	46	42	88
217	2013-07-15	1899-12-31 09:10:00	0	26	27	n	0	0	0	0	0	0	0	0	0	0		2013-07-15 09:10:00	41470.4	0.00347222	5	217	2013-07-07 08:30:00	8.02778	2013-07-15	41462	8	morning	monring 8	49	48	97
217	2013-07-15	1899-12-31 09:15:00	0	26	28	n	0	0	0	0	0	0	0	0	0	0		2013-07-15 09:15:00	41470.4	0.0208333	30	217	2013-07-07 08:30:00	8.03125	2013-07-15	41462	8	morning	monring 8	49	48	97		overcast
217	2013-07-15	1899-12-31 09:45:00	0	26	29	n	0	0	0	0	0	0	0	0	0	0		2013-07-15 09:45:00	41470.4	0.00208333	3	217	2013-07-07 08:30:00	8.05208	2013-07-15	41462	8	morning	monring 8	49	48	97
217	2013-07-15	1899-12-31 09:48:00	0	26	28	n	0	0	0	0	0	0	0	0	0	0		2013-07-15 09:48:00	41470.4	0.0222222	32	217	2013-07-07 08:30:00	8.05417	2013-07-15	41462	8	morning	monring 8	49	48	97
217	2013-07-15	1899-12-31 10:20:00	2	28	31	y	11	0	0	5	3	9	0	0	0	0		2013-07-15 10:20:00	41470.4	0.00347222	5	217	2013-07-07 08:30:00	8.07639	2013-07-15	41462	8	morning	monring 8	49	48	97
217	2013-07-15	1899-12-31 10:25:00	2	28	31	y	5	0	0	1	1	5	0	0	0	0		2013-07-15 10:25:00	41470.4	0.00347222	5	217	2013-07-07 08:30:00	8.07986	2013-07-15	41462	8	morning	monring 8	49	48	97
217	2013-07-15	1899-12-31 10:30:00	2	28	30	y	4	0	0	1	2	7	0	0	0	0		2013-07-15 10:30:00	41470.5	0.0208333	30	217	2013-07-07 08:30:00	8.08333	2013-07-15	41462	8	morning	monring 8	49	48	97
217	2013-07-15	1899-12-31 11:00:00	2	38	43	y	12	0	0	2	2	4	0	0	0	0		2013-07-15 11:00:00	41470.5	0.00555556	8	217	2013-07-07 08:30:00	8.10417	2013-07-15	41462	8	morning	monring 8	50	48	98		sunny
217	2013-07-15	1899-12-31 11:08:00	2	38	43	y	10	0	0	1	0	6	0	0	0	0		2013-07-15 11:08:00	41470.5	0.00277778	4	217	2013-07-07 08:30:00	8.10972	2013-07-15	41462	8	morning	monring 8	50	48	98
217	2013-07-15	1899-12-31 11:12:00	2	33	41	y	5	0	0	2	3	4	0	0	0	0		2013-07-15 11:12:00	41470.5	0.0208333	30	217	2013-07-07 08:30:00	8.1125	2013-07-15	41462	8	morning	monring 8	50	48	98		cloud cover
217	2013-07-15	1899-12-31 11:42:00	2	36	45	y	12	0	0	1	0	4	0	0	0	0		2013-07-15 11:42:00	41470.5	0.00277778	4	217	2013-07-07 08:30:00	8.13333	2013-07-15	41462	8	morning	monring 8	50	48	98
217	2013-07-15	1899-12-31 11:46:00	2	41	49	y	11	0	0	3	1	3	0	0	0	0		2013-07-15 11:46:00	41470.5	0.00277778	4	217	2013-07-07 08:30:00	8.13611	2013-07-15	41462	8	morning	monring 8	50	48	98		sunny
217	2013-07-15	1899-12-31 11:50:00	2	39	50	y	8	0	0	1	0	1	0	0	0	0		2013-07-15 11:50:00	41470.5	0.0243056	35	217	2013-07-07 08:30:00	8.13889	2013-07-15	41462	8	morning	monring 8	50	48	98
217	2013-07-15	1899-12-31 12:25:00	2	39	48	y	6	0	0	0	0	4	0	0	0	0		2013-07-15 12:25:00	41470.5	0.00208333	3	217	2013-07-07 08:30:00	8.16319	2013-07-15	41462	8	afternoon	afternoon 8	50	48	98
217	2013-07-15	1899-12-31 12:28:00	2	41	49	y	3	0	0	0	0	5	0	0	0	0		2013-07-15 12:28:00	41470.5	0.00277778	4	217	2013-07-07 08:30:00	8.16528	2013-07-15	41462	8	afternoon	afternoon 8	50	48	98
217	2013-07-15	1899-12-31 12:32:00	2	39	49	y	6	0	0	0	2	1	0	0	0	0		2013-07-15 12:32:00	41470.5	0.0194444	28	217	2013-07-07 08:30:00	8.16806	2013-07-15	41462	8	afternoon	afternoon 8	51	48	99
217	2013-07-15	1899-12-31 13:00:00	2	36	42	y	2	0	0	0	0	6	0	0	0	0		2013-07-15 13:00:00	41470.5	0.00277778	4	217	2013-07-07 08:30:00	8.1875	2013-07-15	41462	8	afternoon	afternoon 8	51	48	99		clouds
217	2013-07-15	1899-12-31 13:04:00	2	41	49	y	3	0	0			0	0	0	0	0		2013-07-15 13:04:00	41470.5	0.00277778	4	217	2013-07-07 08:30:00	8.19028	2013-07-15	41462	8	afternoon	afternoon 8	51	48	99		full sun
217	2013-07-15	1899-12-31 13:08:00	2	41	51	n	0	0	0	0	0	0	0	0	0	0		2013-07-15 13:08:00	41470.6	0.0291667	42	217	2013-07-07 08:30:00	8.19306	2013-07-15	41462	8	afternoon	afternoon 8	51	48	99
217	2013-07-15	1899-12-31 13:50:00	0	49	57	n	0	0	0	0	0	0	0	0	0	0	43	2013-07-15 13:50:00	41470.7	0.0902778	130	217	2013-07-07 08:30:00	8.22222	2013-07-15	41462	8	afternoon	afternoon 8	51	48	99
217	2013-07-15	1899-12-31 16:00:00	0	38	38	n	0	0	0	0	0	0	0	0	0	0		2013-07-15 16:00:00	41560.6	89.9028		217	2013-07-07 08:30:00	8.3125	2013-07-15	41462	8	afternoon	afternoon 8	52	48	100
246	2013-10-13	1899-12-31 13:40:00	2	33	38	y	20	0	0	3	3	11	0	0	0	0		2013-10-13 13:40:00	41560.6	0.00347222	5	246	2013-10-13 08:30:00	0.215278	2013-10-13	41560	0	afternoon	afternoon 0	3	0	3
246	2013-10-13	1899-12-31 13:45:00	2	33	38	y	14	0	0	0	5	10	0	0	0	0		2013-10-13 13:45:00	41560.6	0.00347222	5	246	2013-10-13 08:30:00	0.21875	2013-10-13	41560	0	afternoon	afternoon 0	3	0	3
246	2013-10-13	1899-12-31 13:50:00	2	34	37	y	14	0	0	0	6	7	0	0	0	0		2013-10-13 13:50:00	41560.6	0.03125	45	246	2013-10-13 08:30:00	0.222222	2013-10-13	41560	0	afternoon	afternoon 0	3	0	3
246	2013-10-13	1899-12-31 14:35:00	2	32	41	y	7	0	0	0	4	9	0	0	0	0		2013-10-13 14:35:00	41560.6	0.00347222	5	246	2013-10-13 08:30:00	0.253472	2013-10-13	41560	0	afternoon	afternoon 0	4	0	4
246	2013-10-13	1899-12-31 14:40:00	2	36	44	y	8	0	0	2	0	8	0	0	0	0		2013-10-13 14:40:00	41560.6	0.00347222	5	246	2013-10-13 08:30:00	0.256944	2013-10-13	41560	0	afternoon	afternoon 0	4	0	4
246	2013-10-13	1899-12-31 14:45:00	2	37	44	y	5	0	0	0	0	7	0	0	0	0		2013-10-13 14:45:00	41561.5	0.836806		246	2013-10-13 08:30:00	0.260417	2013-10-13	41560	0	afternoon	afternoon 0	4	0	4
246	2013-10-14	1899-12-31 10:50:00	2	30	39	y	39	0	0	0	0	43	0	0	0	0		2013-10-14 10:50:00	41561.5	0.00347222	5	246	2013-10-13 08:30:00	1.09722	2013-10-14	41560	1	morning	morning 1	8	6	14
246	2013-10-14	1899-12-31 10:55:00	2	26	28	y	48	0	0	0	4	35	0	0	0	0		2013-10-14 10:55:00	41561.5	0.00347222	5	246	2013-10-13 08:30:00	1.10069	2013-10-14	41560	1	morning	morning 1	8	6	14
246	2013-10-14	1899-12-31 11:00:00	2	28	32	y	49	0	0	1	3	31	0	0	0	0		2013-10-14 11:00:00	41561.5	0.0381944	55	246	2013-10-13 08:30:00	1.10417	2013-10-14	41560	1	morning	morning 1	8	6	14
246	2013-10-14	1899-12-31 11:55:00	2	29	31	y	51	0	0	3	2	47	0	0	0	0		2013-10-14 11:55:00	41561.5	0.00347222	5	246	2013-10-13 08:30:00	1.14236	2013-10-14	41560	1	morning	morning 1	8	6	14
246	2013-10-14	1899-12-31 12:00:00	2	28	31	y	39	0	0	0	3	30	0	0	0	0		2013-10-14 12:00:00	41561.5	0.00347222	5	246	2013-10-13 08:30:00	1.14583	2013-10-14	41560	1			8	6	14
246	2013-10-14	1899-12-31 12:05:00	2	28	30	y	42	0	0	2	4	34	0	0	0	0		2013-10-14 12:05:00	41561.5	0.0277778	40	246	2013-10-13 08:30:00	1.14931	2013-10-14	41560	1	afternoon	afternoon 1	8	6	14
246	2013-10-14	1899-12-31 12:45:00	2	31	34	y	31	0	0	2	5	32	0	0	0	0		2013-10-14 12:45:00	41561.5	0.00347222	5	246	2013-10-13 08:30:00	1.17708	2013-10-14	41560	1	afternoon	afternoon 1	9	6	15
246	2013-10-14	1899-12-31 12:50:00	2	31	33	y	41	0	0		16	35	0	0	0	0		2013-10-14 12:50:00	41561.5	0.00347222	5	246	2013-10-13 08:30:00	1.18056	2013-10-14	41560	1	afternoon	afternoon 1	9	6	15
246	2013-10-14	1899-12-31 12:55:00	2	30	32	y	39	0	0	3	10	34	0	0	0	0		2013-10-14 12:55:00	41562.5	0.920139		246	2013-10-13 08:30:00	1.18403	2013-10-14	41560	1	afternoon	afternoon 1	9	6	15
246	2013-10-15	1899-12-31 11:00:00	2	27	29	y	55	0	0	0	9	56	0	0	0	0		2013-10-15 11:00:00	41562.5	0.00347222	5	246	2013-10-13 08:30:00	2.10417	2013-10-15	41560	2	morning	morning 2	14	12	26
246	2013-10-15	1899-12-31 11:05:00	2	26	26	y	51	0	2	0	16	50	0	0	0	0		2013-10-15 11:05:00	41562.5	0.00347222	5	246	2013-10-13 08:30:00	2.10764	2013-10-15	41560	2	morning	morning 2	14	12	26
246	2013-10-15	1899-12-31 11:10:00	2	27	28	y	58	0	0	0	10	55	0	0	0	0		2013-10-15 11:10:00	41562.5	0.0347222	50	246	2013-10-13 08:30:00	2.11111	2013-10-15	41560	2	morning	morning 2	14	12	26
246	2013-10-15	1899-12-31 12:00:00	2	29	30	y	61	0	1	3	12	51	0	0	0	0		2013-10-15 12:00:00	41562.5	0.00347222	5	246	2013-10-13 08:30:00	2.14583	2013-10-15	41560	2			14	12	26
246	2013-10-15	1899-12-31 12:05:00	2	29	30	y	53	0	0	0	16	53	0	0	0	0		2013-10-15 12:05:00	41562.5	0.00347222	5	246	2013-10-13 08:30:00	2.14931	2013-10-15	41560	2	afternoon	afternoon 2	14	12	26
246	2013-10-15	1899-12-31 12:10:00	2	32	33	y	47	0	0	2	12	45	0	0	0	0		2013-10-15 12:10:00	41562.5	0.03125	45	246	2013-10-13 08:30:00	2.15278	2013-10-15	41560	2	afternoon	afternoon 2	14	12	26
246	2013-10-15	1899-12-31 12:55:00	2	40	49	y	7	0	0	0	0	5	0	0	0	0		2013-10-15 12:55:00	41562.5	0.00347222	5	246	2013-10-13 08:30:00	2.18403	2013-10-15	41560	2	afternoon	afternoon 2	15	12	27
246	2013-10-15	1899-12-31 13:00:00	2	43	47	y	5	0	0	0	0	5	0	0	0	0		2013-10-15 13:00:00	41562.5	0.00347222	5	246	2013-10-13 08:30:00	2.1875	2013-10-15	41560	2	afternoon	afternoon 2	15	12	27
246	2013-10-15	1899-12-31 13:05:00	2	38	46	y	5	0	0	0	0	6	0	0	0	0		2013-10-15 13:05:00	41562.6	0.0173611	25	246	2013-10-13 08:30:00	2.19097	2013-10-15	41560	2	afternoon	afternoon 2	15	12	27
246	2013-10-15	1899-12-31 13:30:00	2	32	35	y	14	0	0	0	5	8	0	0	0	0		2013-10-15 13:30:00	41563.5	0.972222		246	2013-10-13 08:30:00	2.20833	2013-10-15	41560	2	afternoon	afternoon 2	15	12	27
246	2013-10-16	1899-12-31 12:50:00	2	40	49	y	7	0	0	0	1	10	0	0	0	0		2013-10-16 12:50:00	41564.5	1		246	2013-10-13 08:30:00	3.18056	2013-10-16	41560	3	afternoon	afternoon 3	21	18	39
246	2013-10-17	1899-12-31 12:50:00	2	31	35	y	43	0	4	36	3	74	0	0	0	0		2013-10-17 12:50:00	41564.5	0.00347222	5	246	2013-10-13 08:30:00	4.18056	2013-10-17	41560	4	afternoon	afternoon 4	27	24	51
246	2013-10-17	1899-12-31 12:55:00	2	38	45	y	39	0	3	28	8	41	0	0	3	0		2013-10-17 12:55:00	41564.5	0.00694444	10	246	2013-10-13 08:30:00	4.18403	2013-10-17	41560	4	afternoon	afternoon 4	27	24	51
246	2013-10-17	1899-12-31 13:05:00	2	45	50	y	21	0	0	21	0	10	0	0	1	0		2013-10-17 13:05:00	41564.6	0.0486111	70	246	2013-10-13 08:30:00	4.19097	2013-10-17	41560	4	afternoon	afternoon 4	27	24	51
246	2013-10-17	1899-12-31 14:15:00	2	32	39	y	53	0	1	46	6	49	0	0	1	0		2013-10-17 14:15:00	41564.6	0.00347222	5	246	2013-10-13 08:30:00	4.23958	2013-10-17	41560	4	afternoon	afternoon 4	27	24	51
246	2013-10-17	1899-12-31 14:20:00	2	31	37	y	64	0	0	46	8	62	0	0	0	1		2013-10-17 14:20:00	41564.6	0.00694444	10	246	2013-10-13 08:30:00	4.24306	2013-10-17	41560	4	afternoon	afternoon 4	27	24	51
246	2013-10-17	1899-12-31 14:30:00	2	31	36	y	73	0	2	39	2	102	0	0	1	0		2013-10-17 14:30:00	41566.5	1.89583		246	2013-10-13 08:30:00	4.25	2013-10-17	41560	4	afternoon	afternoon 4	28	24	52
246	2013-10-19	1899-12-31 12:00:00	2	31	32	y	5	0	2	0	2	9	0	0	1	2	overcast	2013-10-19 12:00:00	41566.5	0.00347222	5	246	2013-10-13 08:30:00	6.14583	2013-10-19	41560	6			38	36	74
246	2013-10-19	1899-12-31 12:05:00	2	32	40	y	8	0	0	2	4	16	0	0	0	5		2013-10-19 12:05:00	41566.5	0.00347222	5	246	2013-10-13 08:30:00	6.14931	2013-10-19	41560	6	afternoon	afternoon 6	38	36	74
246	2013-10-19	1899-12-31 12:10:00	2	34	38	y	9	0	0	0	5	5	0	0	0	1		2013-10-19 12:10:00	41567.5	0.965278		246	2013-10-13 08:30:00	6.15278	2013-10-19	41560	6	afternoon	afternoon 6	38	36	74
246	2013-10-20	1899-12-31 11:20:00	0	24	25	n	0	0	0	0	0	0	0	0	0	0		2013-10-20 11:20:00	41567.5	0.0138889	20	246	2013-10-13 08:30:00	7.11806	2013-10-20	41560	7	morning	morning 7	44	42	86
246	2013-10-20	1899-12-31 11:40:00	0	24	27	n	0	0	0	0	0	0	0	0	0	0		2013-10-20 11:40:00	41567.5	0.0173611	25	246	2013-10-13 08:30:00	7.13194	2013-10-20	41560	7	morning	morning 7	44	42	86
246	2013-10-20	1899-12-31 12:05:00	2	25	29	y	3	0	0	0	3	5	0	0	0	0		2013-10-20 12:05:00	41567.5	0.00347222	5	246	2013-10-13 08:30:00	7.14931	2013-10-20	41560	7	afternoon	afternoon 7	44	42	86
246	2013-10-20	1899-12-31 12:10:00	2	26	28	y	5	0	0	0	4	7	0	0	0	2		2013-10-20 12:10:00	41567.5	0.00347222	5	246	2013-10-13 08:30:00	7.15278	2013-10-20	41560	7	afternoon	afternoon 7	44	42	86
246	2013-10-20	1899-12-31 12:15:00	2	24	27	y	7	0	0	0	7	3	0	0	0	0		2013-10-20 12:15:00	41567.6	0.0416667	60	246	2013-10-13 08:30:00	7.15625	2013-10-20	41560	7	afternoon	afternoon 7	44	42	86
246	2013-10-20	1899-12-31 13:15:00	2	28	31	y	12	0	0	0	12	9	0	0	0	1		2013-10-20 13:15:00	41567.6	0.00347222	5	246	2013-10-13 08:30:00	7.19792	2013-10-20	41560	7	afternoon	afternoon 7	45	42	87
246	2013-10-20	1899-12-31 13:20:00	2	29	33	y	15	0	0	1	14	12	0	0	0	0		2013-10-20 13:20:00	41567.6	0.00347222	5	246	2013-10-13 08:30:00	7.20139	2013-10-20	41560	7	afternoon	afternoon 7	45	42	87
246	2013-10-20	1899-12-31 13:25:00	2	29	32	y	13	0	0	2	10	15	0	0	0	1		2013-10-20 13:25:00	41567.6	0.0173611	25	246	2013-10-13 08:30:00	7.20486	2013-10-20	41560	7	afternoon	afternoon 7	45	42	87
246	2013-10-20	1899-12-31 13:50:00	2	29	32	y	14	0	0	2	12	8	0	0	0	0		2013-10-20 13:50:00	41567.6	0.00347222	5	246	2013-10-13 08:30:00	7.22222	2013-10-20	41560	7	afternoon	afternoon 7	45	42	87
246	2013-10-20	1899-12-31 13:55:00	2	32	35	y	10	0	0	1	8	7	0	0	0	0		2013-10-20 13:55:00	41567.6	0.00347222	5	246	2013-10-13 08:30:00	7.22569	2013-10-20	41560	7	afternoon	afternoon 7	45	42	87
246	2013-10-20	1899-12-31 14:00:00	2	30	33	y	13	0	0	4	8	10	0	0	0	0		2013-10-20 14:00:00	41568.5	0.90625		246	2013-10-13 08:30:00	7.22917	2013-10-20	41560	7	afternoon	afternoon 7	45	42	87
246	2013-10-21	1899-12-31 11:45:00	2	27	29	y	10	0	0	0	6	2	0	0	0	0		2013-10-21 11:45:00	41568.5	0.00347222	5	246	2013-10-13 08:30:00	8.13542	2013-10-21	41560	8	morning	monring 8	50	48	98
246	2013-10-21	1899-12-31 11:50:00	2	28	30	y	6	0	0	1	4	4	0	0	0	0		2013-10-21 11:50:00	41568.5	0.00347222	5	246	2013-10-13 08:30:00	8.13889	2013-10-21	41560	8	morning	monring 8	50	48	98
246	2013-10-21	1899-12-31 11:55:00	2	28	30	y	6	0	0	0	3	3	0	0	0	0		2013-10-21 11:55:00	41568.5	0.0243056	35	246	2013-10-13 08:30:00	8.14236	2013-10-21	41560	8	morning	monring 8	50	48	98
246	2013-10-21	1899-12-31 12:30:00	2	32	32	y	6	0	0	1	3	5	0	0	0	0		2013-10-21 12:30:00	41568.5	0.00347222	5	246	2013-10-13 08:30:00	8.16667	2013-10-21	41560	8	afternoon	afternoon 8	50	48	98
246	2013-10-21	1899-12-31 12:35:00	2	32	35	y	4	0	0	0	2	4	0	0	0	0		2013-10-21 12:35:00	41568.5	0.00347222	5	246	2013-10-13 08:30:00	8.17014	2013-10-21	41560	8	afternoon	afternoon 8	51	48	99
246	2013-10-21	1899-12-31 12:40:00	2	32	35	y	3	0	0	0	0	1	0	0	0	0		2013-10-21 12:40:00	41568.6	0.0277778	40	246	2013-10-13 08:30:00	8.17361	2013-10-21	41560	8	afternoon	afternoon 8	51	48	99
246	2013-10-21	1899-12-31 13:20:00	2	33	40	y	4	0	0	0	3	1	0	0	0	0		2013-10-21 13:20:00	41568.6	0.00347222	5	246	2013-10-13 08:30:00	8.20139	2013-10-21	41560	8	afternoon	afternoon 8	51	48	99
246	2013-10-21	1899-12-31 13:25:00	2	31	35	y	1	0	0	0	0	2	0	0	0	0		2013-10-21 13:25:00	41568.6	0.00347222	5	246	2013-10-13 08:30:00	8.20486	2013-10-21	41560	8	afternoon	afternoon 8	51	48	99
246	2013-10-21	1899-12-31 13:30:00	2	31	35	y	5	0	0	0	2	2	0	0	0	0		2013-10-21 13:30:00	41568.6	0.03125	45	246	2013-10-13 08:30:00	8.20833	2013-10-21	41560	8	afternoon	afternoon 8	51	48	99
246	2013-10-21	1899-12-31 14:15:00	2	29	31	y	3	0	0	0	3	1	0	0	0	0		2013-10-21 14:15:00	41568.6	0.00347222	5	246	2013-10-13 08:30:00	8.23958	2013-10-21	41560	8	afternoon	afternoon 8	51	48	99
246	2013-10-21	1899-12-31 14:20:00	2	29	31	y	4	0	0	0	1	1	0	0	0	0		2013-10-21 14:20:00	41568.6	0.00347222	5	246	2013-10-13 08:30:00	8.24306	2013-10-21	41560	8	afternoon	afternoon 8	51	48	99
246	2013-10-21	1899-12-31 14:25:00	2	29	31	y	2	0	0	0	0	0	0	0	0	0		2013-10-21 14:25:00	41569.5	0.909722		246	2013-10-13 08:30:00	8.24653	2013-10-21	41560	8	afternoon	afternoon 8	51	48	99
246	2013-10-22	1899-12-31 12:15:00	0	22	22	n	0	0	0	0	0	0	0	0	0	0	rainy	2013-10-22 12:15:00	41570.5	0.958333		246	2013-10-13 08:30:00	9.15625	2013-10-22	41560	9	afternoon	afternoon 9	55	54	109
246	2013-10-23	1899-12-31 11:15:00	0	16	17	n	0	0	0	0	0	0	0	0	0	0		2013-10-23 11:15:00	41570.5	0.0173611	25	246	2013-10-13 08:30:00	10.1146	2013-10-23	41560	10	morning	morning 10	58	60	118
246	2013-10-23	1899-12-31 11:40:00	0	18	22	n	0	0	0	0	0	0	0	0	0	0		2013-10-23 11:40:00	41570.5	0.0277778	40	246	2013-10-13 08:30:00	10.1319	2013-10-23	41560	10	morning	morning 10	58	60	118
246	2013-10-23	1899-12-31 12:20:00	2	25	28	y	4	0	0	0	0	3	0	0	0	0		2013-10-23 12:20:00	41570.5	0.00347222	5	246	2013-10-13 08:30:00	10.1597	2013-10-23	41560	10	afternoon	afternoon 10	58	60	118
246	2013-10-23	1899-12-31 12:25:00	2	26	28	y	7	0	0	0	4	6	0	0	0	0		2013-10-23 12:25:00	41570.5	0.00347222	5	246	2013-10-13 08:30:00	10.1632	2013-10-23	41560	10	afternoon	afternoon 10	58	60	118
246	2013-10-23	1899-12-31 12:30:00	2	27	29	y	4	0	0	0	3	6	0	0	0	0		2013-10-23 12:30:00	41570.5	0.0243056	35	246	2013-10-13 08:30:00	10.1667	2013-10-23	41560	10	afternoon	afternoon 10	58	60	118
246	2013-10-23	1899-12-31 13:05:00	2	31	33	y	3	0	0	0	2	3	0	0	0	0		2013-10-23 13:05:00	41570.5	0.00347222	5	246	2013-10-13 08:30:00	10.191	2013-10-23	41560	10	afternoon	afternoon 10	59	60	119
246	2013-10-23	1899-12-31 13:10:00	2	29	37	y	12	0	0	2	5	4	0	0	0	0		2013-10-23 13:10:00	41570.6	0.00347222	5	246	2013-10-13 08:30:00	10.1944	2013-10-23	41560	10	afternoon	afternoon 10	59	60	119
246	2013-10-23	1899-12-31 13:15:00	2	32	40	y	10	0	0	2	6	9	0	0	0	0		2013-10-23 13:15:00	41570.6	0.0243056	35	246	2013-10-13 08:30:00	10.1979	2013-10-23	41560	10	afternoon	afternoon 10	59	60	119
246	2013-10-23	1899-12-31 13:50:00	2	24	29	y	8	0	0	0	5	7	0	0	0	0		2013-10-23 13:50:00	41570.6	0.00347222	5	246	2013-10-13 08:30:00	10.2222	2013-10-23	41560	10	afternoon	afternoon 10	59	60	119
246	2013-10-23	1899-12-31 13:55:00	2	26	29	y	11	0	0	0	7	4	0	0	0	0		2013-10-23 13:55:00	41570.6	0.00347222	5	246	2013-10-13 08:30:00	10.2257	2013-10-23	41560	10	afternoon	afternoon 10	59	60	119
246	2013-10-23	1899-12-31 14:00:00	2	25	31	y	6	0	0	0	4	8	0	0	0	0		2013-10-23 14:00:00	41571.5	0.909722		246	2013-10-13 08:30:00	10.2292	2013-10-23	41560	10	afternoon	afternoon 10	59	60	119
246	2013-10-24	1899-12-31 11:50:00	0	15	19	n	0	0	0	0	0	0	0	0	0	0		2013-10-24 11:50:00	41571.5	0.0243056	35	246	2013-10-13 08:30:00	11.1389	2013-10-24	41560	11	morning	morning 11	64	66	130	old mound closed
246	2013-10-24	1899-12-31 12:25:00	2	30	35	y	5	0	0	0	2	6	0	0	0	0		2013-10-24 12:25:00	41571.5	0.00347222	5	246	2013-10-13 08:30:00	11.1632	2013-10-24	41560	11	afternoon	afternoon 11	64	66	130
246	2013-10-24	1899-12-31 12:30:00	2	28	36	y	11	0	0	2	3	8	0	0	0	0		2013-10-24 12:30:00	41571.5	0.00347222	5	246	2013-10-13 08:30:00	11.1667	2013-10-24	41560	11	afternoon	afternoon 11	64	66	130
246	2013-10-24	1899-12-31 12:35:00	2	29	37	y	4	0	0	1	2	6	0	0	0	0		2013-10-24 12:35:00	41466.5	-105.059		246	2013-10-13 08:30:00	11.1701	2013-10-24	41560	11	afternoon	afternoon 11	65	66	131
296	2013-07-11	1899-12-31 11:10:00	2	35	42	y	56	1	0	4	16	42	0	0	1	0		2013-07-11 11:10:00	41466.5	0.0208333	30	296	2013-07-11 08:30:00	0.111111	2013-07-11	41466	0	morning	morning 0	2	0	2
296	2013-07-11	1899-12-31 11:40:00	2	36	40	y	21	0	0	2	7	25	0	1	2	2		2013-07-11 11:40:00	41466.5	0.00694444	10	296	2013-07-11 08:30:00	0.131944	2013-07-11	41466	0	morning	morning 0	2	0	2
296	2013-07-11	1899-12-31 11:50:00	2	39	44	y	20	0	0	5	3	25	0	0	0	0		2013-07-11 11:50:00	41466.5	0.00347222	5	296	2013-07-11 08:30:00	0.138889	2013-07-11	41466	0	morning	morning 0	2	0	2
296	2013-07-11	1899-12-31 11:55:00	2	40	46	y	19	0	0	2	0	25	0	0	0	0		2013-07-11 11:55:00	41466.5	0.0347222	50	296	2013-07-11 08:30:00	0.142361	2013-07-11	41466	0	morning	morning 0	2	0	2
296	2013-07-11	1899-12-31 12:45:00	2	37	39	y	13	0	0	0	0	17	0	0	0	4		2013-07-11 12:45:00	41466.5	0.00347222	5	296	2013-07-11 08:30:00	0.177083	2013-07-11	41466	0	afternoon	afternoon 0	3	0	3
296	2013-07-11	1899-12-31 12:50:00	2	38	39	y	17	0	0	4	1	14	0	0	2	2		2013-07-11 12:50:00	41466.5	0.00347222	5	296	2013-07-11 08:30:00	0.180556	2013-07-11	41466	0	afternoon	afternoon 0	3	0	3
296	2013-07-11	1899-12-31 12:55:00	2	38	38	y	15	0	0	2	0	13	0	0	2	0		2013-07-11 12:55:00	41466.6	0.107639	155	296	2013-07-11 08:30:00	0.184028	2013-07-11	41466	0	afternoon	afternoon 0	3	0	3
296	2013-07-11	1899-12-31 15:30:00	2	29	30	y	30	1	0	10	1	23	0	0	5	0		2013-07-11 15:30:00	41466.6	0.00347222	5	296	2013-07-11 08:30:00	0.291667	2013-07-11	41466	0	afternoon	afternoon 0	4	0	4		overcast
296	2013-07-11	1899-12-31 15:35:00	2	29	30	y	26	0	0	6	2	18	0	0	3	0		2013-07-11 15:35:00	41466.7	0.0256944	37	296	2013-07-11 08:30:00	0.295139	2013-07-11	41466	0	afternoon	afternoon 0	4	0	4
296	2013-07-11	1899-12-31 16:12:00	2	28	29	y	30	0	0	11	1	16	0	0	3	2		2013-07-11 16:12:00	41466.7	0.00277778	4	296	2013-07-11 08:30:00	0.320833	2013-07-11	41466	0	afternoon	afternoon 0	4	0	4
296	2013-07-11	1899-12-31 16:16:00	2	28	28	y	26	0	0	10	1	28	0	0	0	1	32	2013-07-11 16:16:00	41466.7	0.00277778	4	296	2013-07-11 08:30:00	0.323611	2013-07-11	41466	0	afternoon	afternoon 0	4	0	4
296	2013-07-11	1899-12-31 16:20:00	2	27	28	y	22	0	0	6	1	18	0	0	4	0		2013-07-11 16:20:00	41467.4	0.75		296	2013-07-11 08:30:00	0.326389	2013-07-11	41466	0	afternoon	afternoon 0	4	0	4
296	2013-07-12	1899-12-31 10:20:00	2	25	25	y	35	0	1	5	0	19	0	0	1	0		2013-07-12 10:20:00	41467.4	0.00347222	5	296	2013-07-11 08:30:00	1.07639	2013-07-12	41466	1	morning	morning 1	7	6	13
296	2013-07-12	1899-12-31 10:25:00	2	25	25	y	31	0	0	6	1	26	0	0				2013-07-12 10:25:00	41467.4	0.00347222	5	296	2013-07-11 08:30:00	1.07986	2013-07-12	41466	1	morning	morning 1	7	6	13
296	2013-07-12	1899-12-31 10:30:00	2	25	25	y	34	0	0	6	0	29	0	0	2	0	33	2013-07-12 10:30:00	41467.5	0.0194444	28	296	2013-07-11 08:30:00	1.08333	2013-07-12	41466	1	morning	morning 1	7	6	13
296	2013-07-12	1899-12-31 10:58:00	2	25	26	y	30	0	0	5	1	33	0	0	1	1		2013-07-12 10:58:00	41467.5	0.00277778	4	296	2013-07-11 08:30:00	1.10278	2013-07-12	41466	1	morning	morning 1	8	6	14
296	2013-07-12	1899-12-31 11:02:00	2	25	26	y	61	0	1	7	2	27	0	0	0	0		2013-07-12 11:02:00	41467.5	0.0194444	28	296	2013-07-11 08:30:00	1.10556	2013-07-12	41466	1	morning	morning 1	8	6	14
296	2013-07-12	1899-12-31 11:30:00	2	27	27	y	69	0	1	6	1	61	0	0	1	1		2013-07-12 11:30:00	41467.5	0.00277778	4	296	2013-07-11 08:30:00	1.125	2013-07-12	41466	1	morning	morning 1	8	6	14
296	2013-07-12	1899-12-31 11:34:00	2	27	27	y	58	0	2	14	2	62	0	0	0	0		2013-07-12 11:34:00	41467.5	0.00416667	6	296	2013-07-11 08:30:00	1.12778	2013-07-12	41466	1	morning	morning 1	8	6	14
296	2013-07-12	1899-12-31 11:40:00	2	29	32	y	72	0	0	6	3	43	0	0	0	0		2013-07-12 11:40:00	41467.5	0.0243056	35	296	2013-07-11 08:30:00	1.13194	2013-07-12	41466	1	morning	morning 1	8	6	14
296	2013-07-12	1899-12-31 12:15:00	2	30	33	y	75	0	0	18	21	69	0	0	1	1		2013-07-12 12:15:00	41467.5	0.00347222	5	296	2013-07-11 08:30:00	1.15625	2013-07-12	41466	1	afternoon	afternoon 1	8	6	14
296	2013-07-12	1899-12-31 12:20:00	2	30	33	y	63	0	0	22	14	67	0	0	1	0		2013-07-12 12:20:00	41467.5	0.00416667	6	296	2013-07-11 08:30:00	1.15972	2013-07-12	41466	1	afternoon	afternoon 1	8	6	14
296	2013-07-12	1899-12-31 12:26:00	2	30	32	y	61	0	2	12	15	62	0	0	3	0		2013-07-12 12:26:00	41467.5	0.0236111	34	296	2013-07-11 08:30:00	1.16389	2013-07-12	41466	1	afternoon	afternoon 1	8	6	14
296	2013-07-12	1899-12-31 13:00:00	2	27	29	y	72	0	3	18	18	69	0	0	3	1		2013-07-12 13:00:00	41467.5	0.00416667	6	296	2013-07-11 08:30:00	1.1875	2013-07-12	41466	1	afternoon	afternoon 1	9	6	15
296	2013-07-12	1899-12-31 13:06:00	2	27	28	y	76	0	2	33	11	66	0	0	2	2		2013-07-12 13:06:00	41467.5	0.00347222	5	296	2013-07-11 08:30:00	1.19167	2013-07-12	41466	1	afternoon	afternoon 1	9	6	15
296	2013-07-12	1899-12-31 13:11:00	2	27	29	y	66	0	3	19	8	81	0	0	4	2		2013-07-12 13:11:00	41467.6	0.0270833	39	296	2013-07-11 08:30:00	1.19514	2013-07-12	41466	1	afternoon	afternoon 1	9	6	15
296	2013-07-12	1899-12-31 13:50:00	2	28	28	y	71	0	3	22	17	74	0	0	0	0		2013-07-12 13:50:00	41467.6	0.00347222	5	296	2013-07-11 08:30:00	1.22222	2013-07-12	41466	1	afternoon	afternoon 1	9	6	15
296	2013-07-12	1899-12-31 13:55:00	2	28	30	y	96	0	4	36	16	89	0	0	4	2		2013-07-12 13:55:00	41467.6	0.00347222	5	296	2013-07-11 08:30:00	1.22569	2013-07-12	41466	1	afternoon	afternoon 1	9	6	15
296	2013-07-12	1899-12-31 14:00:00	2	29	29	y	89	9	2	29	15	97	0	0	5	0		2013-07-12 14:00:00	41467.6	0.0486111	70	296	2013-07-11 08:30:00	1.22917	2013-07-12	41466	1	afternoon	afternoon 1	9	6	15
296	2013-07-12	1899-12-31 15:10:00	2	32	34	y	n/a	0	1	48	22	113	0	0	0	2		2013-07-12 15:10:00	41467.6	0.00486111	7	296	2013-07-11 08:30:00	1.27778	2013-07-12	41466	1	afternoon	afternoon 1	10	6	16
296	2013-07-12	1899-12-31 15:17:00	2	33	34	y	109	0	2	39	17	135	0	0	0	0		2013-07-12 15:17:00	41467.6	0.00347222	5	296	2013-07-11 08:30:00	1.28264	2013-07-12	41466	1	afternoon	afternoon 1	10	6	16
296	2013-07-12	1899-12-31 15:22:00	2	37	38	y	99	0	1	52	16	100	0	1	2	0		2013-07-12 15:22:00	41467.7	0.03125	45	296	2013-07-11 08:30:00	1.28611	2013-07-12	41466	1	afternoon	afternoon 1	10	6	16
296	2013-07-12	1899-12-31 16:07:00	2	33	35	y	86	0	1	57	13	136	0	0	0	0		2013-07-12 16:07:00	41467.7	0.00347222	5	296	2013-07-11 08:30:00	1.31736	2013-07-12	41466	1	afternoon	afternoon 1	10	6	16
296	2013-07-12	1899-12-31 16:12:00	2	35	38	y	92	0	1	62	19	125	0	1	1	2		2013-07-12 16:12:00	41467.7	0.00416667	6	296	2013-07-11 08:30:00	1.32083	2013-07-12	41466	1	afternoon	afternoon 1	10	6	16
296	2013-07-12	1899-12-31 16:18:00	2	32	34	y	93	0	2	60	10	105	0	0	2	1		2013-07-12 16:18:00	41467.7	0.0291667	42	296	2013-07-11 08:30:00	1.325	2013-07-12	41466	1	afternoon	afternoon 1	10	6	16
296	2013-07-12	1899-12-31 17:00:00	2	30	31	y	94	0	1	65	5	109	0	0	0	3		2013-07-12 17:00:00	41467.7	0.00347222	5	296	2013-07-11 08:30:00	1.35417	2013-07-12	41466	1	evening	evening 1	11	6	17
296	2013-07-12	1899-12-31 17:05:00	2	30	31	y	61	0	2	40	5	33	0	0	0	2		2013-07-12 17:05:00	41467.7	0.00347222	5	296	2013-07-11 08:30:00	1.35764	2013-07-12	41466	1	evening	evening 1	11	6	17
296	2013-07-12	1899-12-31 17:10:00	2	29	30	y	74	0	1	50	6	82	0	0	0	3		2013-07-12 17:10:00	41467.7	0.0152778	22	296	2013-07-11 08:30:00	1.36111	2013-07-12	41466	1	evening	evening 1	11	6	17
296	2013-07-12	1899-12-31 17:32:00	2	30	30	y	81	0	4	51	3	81	0	0	0	2		2013-07-12 17:32:00	41467.7	0.00347222	5	296	2013-07-11 08:30:00	1.37639	2013-07-12	41466	1	evening	evening 1	11	6	17
296	2013-07-12	1899-12-31 17:37:00	2	29	29	y	68	0	3	43	3	58	0	0	0	0		2013-07-12 17:37:00	41467.7	0.00416667	6	296	2013-07-11 08:30:00	1.37986	2013-07-12	41466	1	evening	evening 1	11	6	17
296	2013-07-12	1899-12-31 17:43:00	2	28	29	y	62	0	0	36	0	65	0	0	1	1		2013-07-12 17:43:00	41467.8	0.0201389	29	296	2013-07-11 08:30:00	1.38403	2013-07-12	41466	1	evening	evening 1	11	6	17
296	2013-07-12	1899-12-31 18:12:00	2	28	28	y	58	0	3	39	2	78	0	0	0	0		2013-07-12 18:12:00	41467.8	0.00347222	5	296	2013-07-11 08:30:00	1.40417	2013-07-12	41466	1	evening	evening 1	11	6	17
296	2013-07-12	1899-12-31 18:17:00	2	28	28	y	58	0	2	38	1	78	0	0	0	0		2013-07-12 18:17:00	41467.8	0.00416667	6	296	2013-07-11 08:30:00	1.40764	2013-07-12	41466	1	evening	evening 1	11	6	17
296	2013-07-12	1899-12-31 18:23:00	2	28	28	y	54	0	1	30	4	70	0	0	0	0		2013-07-12 18:23:00	41468.4	0.626389		296	2013-07-11 08:30:00	1.41181	2013-07-12	41466	1	evening	evening 1	11	6	17
296	2013-07-13	1899-12-31 09:25:00	2	21	22	n	0	0	0	0	0	0	0	0	0	0		2013-07-13 09:25:00	41468.4	0.0138889	20	296	2013-07-11 08:30:00	2.03819	2013-07-13	41466	2	morning	morning 2	13	12	25
296	2013-07-13	1899-12-31 09:45:00	2	22	22	n	0	0	0	0	0	0	0	0	0	0		2013-07-13 09:45:00	41468.4	0.0159722	23	296	2013-07-11 08:30:00	2.05208	2013-07-13	41466	2	morning	morning 2	13	12	25
296	2013-07-13	1899-12-31 10:08:00	2	22	23	n	0	0	0	0	0	0	0	0	0	0		2013-07-13 10:08:00	41468.5	0.0347222	50	296	2013-07-11 08:30:00	2.06806	2013-07-13	41466	2	morning	morning 2	13	12	25
296	2013-07-13	1899-12-31 10:58:00	2	23	23	n	0	0	0	0	0	0	0	0	0	0	33	2013-07-13 10:58:00	41468.7	0.197917	285	296	2013-07-11 08:30:00	2.10278	2013-07-13	41466	2	morning	morning 2	14	12	26
296	2013-07-13	1899-12-31 15:43:00	2	28	29	y	92	0	3	52	4	108	0	0	1	1		2013-07-13 15:43:00	41468.7	0.00347222	5	296	2013-07-11 08:30:00	2.30069	2013-07-13	41466	2	afternoon	afternoon 2	16	12	28
296	2013-07-13	1899-12-31 15:48:00	2	29	29	y	112	1	0	60	6	128	0	0	0	1		2013-07-13 15:48:00	41468.7	0.00277778	4	296	2013-07-11 08:30:00	2.30417	2013-07-13	41466	2	afternoon	afternoon 2	16	12	28
296	2013-07-13	1899-12-31 15:52:00	2	30	30	y	108	0	3	58	7	115	0	0	0	0		2013-07-13 15:52:00	41468.7	0.0291667	42	296	2013-07-11 08:30:00	2.30694	2013-07-13	41466	2	afternoon	afternoon 2	16	12	28
296	2013-07-13	1899-12-31 16:34:00	2	28	31	y	117	0	3	85	6	124	0	0	0	1		2013-07-13 16:34:00	41468.7	0.00486111	7	296	2013-07-11 08:30:00	2.33611	2013-07-13	41466	2	afternoon	afternoon 2	17	12	29
296	2013-07-13	1899-12-31 16:41:00	2	30	30	y	109	0	2	91	6	120	0	0	0	0		2013-07-13 16:41:00	41468.7	0.00347222	5	296	2013-07-11 08:30:00	2.34097	2013-07-13	41466	2	afternoon	afternoon 2	17	12	29
296	2013-07-13	1899-12-31 16:46:00	2	29	31	y	118	0	1	89	7	105	0	0	0	0		2013-07-13 16:46:00	41468.7	0.025	36	296	2013-07-11 08:30:00	2.34444	2013-07-13	41466	2	afternoon	afternoon 2	17	12	29
296	2013-07-13	1899-12-31 17:22:00	2	28	29	y	118	0	0	88	5	102	0	0	0	0		2013-07-13 17:22:00	41468.7	0.00347222	5	296	2013-07-11 08:30:00	2.36944	2013-07-13	41466	2	evening	evening 2	17	12	29
296	2013-07-13	1899-12-31 17:27:00	2	28	29	y	199	0	1	90	9	98	0	0	0	0		2013-07-13 17:27:00	41468.7	0.00347222	5	296	2013-07-11 08:30:00	2.37292	2013-07-13	41466	2	evening	evening 2	17	12	29
296	2013-07-13	1899-12-31 17:32:00	2	30	30	y	110	0	4	95	12	117	0	0	0	0		2013-07-13 17:32:00	41468.8	0.0201389	29	296	2013-07-11 08:30:00	2.37639	2013-07-13	41466	2	evening	evening 2	17	12	29
296	2013-07-13	1899-12-31 18:01:00	2	28	29	y	99	0	3	72	8	124	0	0	0	0		2013-07-13 18:01:00	41468.8	0.00347222	5	296	2013-07-11 08:30:00	2.39653	2013-07-13	41466	2	evening	evening 2	17	12	29
296	2013-07-13	1899-12-31 18:06:00	2	28	29	y	120	0	3	93	8	130	0	0	0	0		2013-07-13 18:06:00	41468.8	0.00277778	4	296	2013-07-11 08:30:00	2.4	2013-07-13	41466	2	evening	evening 2	17	12	29
296	2013-07-13	1899-12-31 18:10:00	2	28	29	y	90		1	77	6	95	0	0	0	0		2013-07-13 18:10:00	41468.8	0.025	36	296	2013-07-11 08:30:00	2.40278	2013-07-13	41466	2	evening	evening 2	17	12	29
296	2013-07-13	1899-12-31 18:46:00	2	28	29	y	76	0	1	59	7	87	0	0	0	1		2013-07-13 18:46:00	41468.8	0.00416667	6	296	2013-07-11 08:30:00	2.42778	2013-07-13	41466	2	evening	evening 2	18	12	30
296	2013-07-13	1899-12-31 18:52:00	2	28	28	y	94	3	3	79	7	99	0	0	0	0		2013-07-13 18:52:00	41468.8	0.00347222	5	296	2013-07-11 08:30:00	2.43194	2013-07-13	41466	2	evening	evening 2	18	12	30
296	2013-07-13	1899-12-31 18:57:00	2	28	28	y	105	2	0	89	4	100	0	0	0	0		2013-07-13 18:57:00	41468.8	0.0145833	21	296	2013-07-11 08:30:00	2.43542	2013-07-13	41466	2	evening	evening 2	18	12	30
296	2013-07-13	1899-12-31 19:18:00	2	27	27	y	66	0	0	52	4	77	0	0	0	0		2013-07-13 19:18:00	41468.8	0.00347222	5	296	2013-07-11 08:30:00	2.45	2013-07-13	41466	2	evening	evening 2	18	12	30
296	2013-07-13	1899-12-31 19:23:00	2	27	27	y	71	0	1	53	5	96	0	0	1	0		2013-07-13 19:23:00	41468.8	0.00486111	7	296	2013-07-11 08:30:00	2.45347	2013-07-13	41466	2	evening	evening 2	18	12	30
296	2013-07-13	1899-12-31 19:30:00	2	27	27	y	70	0	0	49	4	75	0	0	0	0		2013-07-13 19:30:00	41468.8	0.0104167	15	296	2013-07-11 08:30:00	2.45833	2013-07-13	41466	2	evening	evening 2	18	12	30
296	2013-07-13	1899-12-31 19:45:00	2	25	25	n	0	0	0	0	0	0	0	0	0	0		2013-07-13 19:45:00	41469.4	0.569444		296	2013-07-11 08:30:00	2.46875	2013-07-13	41466	2	evening	evening 2	18	12	30		rain
296	2013-07-14	1899-12-31 09:25:00	2	26	26	n	0	0	0	0	0	0	0	0	0	0		2013-07-14 09:25:00	41469.4	0.0173611	25	296	2013-07-11 08:30:00	3.03819	2013-07-14	41466	3	morning	morning 3	19	18	37
296	2013-07-14	1899-12-31 09:50:00	2	29	31	y	18	0	0	11	1	30	0	0	1	2		2013-07-14 09:50:00	41469.4	0.00347222	5	296	2013-07-11 08:30:00	3.05556	2013-07-14	41466	3	morning	morning 3	19	18	37
296	2013-07-14	1899-12-31 09:55:00	2	29	31	y	27	0	0	10	6	35	0	0	2	1		2013-07-14 09:55:00	41469.4	0.00347222	5	296	2013-07-11 08:30:00	3.05903	2013-07-14	41466	3	morning	morning 3	19	18	37
296	2013-07-14	1899-12-31 10:00:00	2	29	31	y	38	0	0	21	7	31	0	0	1	3		2013-07-14 10:00:00	41469.4	0.0152778	22	296	2013-07-11 08:30:00	3.0625	2013-07-14	41466	3	morning	morning 3	19	18	37
296	2013-07-14	1899-12-31 10:22:00	2	28	30	y	54	0	2	26	7	55	0	0	0	0		2013-07-14 10:22:00	41469.4	0.00416667	6	296	2013-07-11 08:30:00	3.07778	2013-07-14	41466	3	morning	morning 3	19	18	37
296	2013-07-14	1899-12-31 10:28:00	2	28	30	y	84	0	1	43	8	60	0	0	0			2013-07-14 10:28:00	41469.4	0.00347222	5	296	2013-07-11 08:30:00	3.08194	2013-07-14	41466	3	morning	morning 3	19	18	37
296	2013-07-14	1899-12-31 10:33:00	2	27	28	y	61	1	0	36	7	62	0	0	0			2013-07-14 10:33:00	41469.5	0.01875	27	296	2013-07-11 08:30:00	3.08542	2013-07-14	41466	3	morning	morning 3	20	18	38		overcast
296	2013-07-14	1899-12-31 11:00:00	2	26	27	y	103	1	0	48	7	77	0	0	0			2013-07-14 11:00:00	41469.5	0.00347222	5	296	2013-07-11 08:30:00	3.10417	2013-07-14	41466	3	morning	morning 3	20	18	38
296	2013-07-14	1899-12-31 11:05:00	2	30	32	y	104	0	2	54	4	92	0	0	0			2013-07-14 11:05:00	41469.5	0.00347222	5	296	2013-07-11 08:30:00	3.10764	2013-07-14	41466	3	morning	morning 3	20	18	38
296	2013-07-14	1899-12-31 11:10:00	2	29	32	y	111	1	0	39	6	87	0	0	1	1		2013-07-14 11:10:00	41469.5	0.0208333	30	296	2013-07-11 08:30:00	3.11111	2013-07-14	41466	3	morning	morning 3	20	18	38
296	2013-07-14	1899-12-31 11:40:00	2	31	32	y	143	0	1	40	3	130	0	0	0			2013-07-14 11:40:00	41469.5	0.00347222	5	296	2013-07-11 08:30:00	3.13194	2013-07-14	41466	3	morning	morning 3	20	18	38		sunny
296	2013-07-14	1899-12-31 11:45:00	2	35	41	y	127	0	1	38	6	120	0	0	0			2013-07-14 11:45:00	41469.5	0.00347222	5	296	2013-07-11 08:30:00	3.13542	2013-07-14	41466	3	morning	morning 3	20	18	38
296	2013-07-14	1899-12-31 11:50:00	2	31	33	y	141	1	0	53	7	135	0	0	0			2013-07-14 11:50:00	41469.5	0.0208333	30	296	2013-07-11 08:30:00	3.13889	2013-07-14	41466	3	morning	morning 3	20	18	38		cloudy
296	2013-07-14	1899-12-31 12:20:00	2	31	36	y	118	0	0	42	3	136	0	0	0			2013-07-14 12:20:00	41469.5	0.00347222	5	296	2013-07-11 08:30:00	3.15972	2013-07-14	41466	3	afternoon	afternoon 3	20	18	38
296	2013-07-14	1899-12-31 12:25:00	2	36	42	y	144	1	1	50	6	133	0	0	0			2013-07-14 12:25:00	41469.5	0.00347222	5	296	2013-07-11 08:30:00	3.16319	2013-07-14	41466	3	afternoon	afternoon 3	20	18	38
296	2013-07-14	1899-12-31 12:30:00	2	32	35	y	145	1	2	55	5	123	0	0	0	1		2013-07-14 12:30:00	41469.5	0.0208333	30	296	2013-07-11 08:30:00	3.16667	2013-07-14	41466	3	afternoon	afternoon 3	21	18	39
296	2013-07-14	1899-12-31 13:00:00	2	36	40	y	131	0	0	59	7	112	0	0	0	1		2013-07-14 13:00:00	41469.5	0.00416667	6	296	2013-07-11 08:30:00	3.1875	2013-07-14	41466	3	afternoon	afternoon 3	21	18	39
296	2013-07-14	1899-12-31 13:06:00	2	37	41	y	115	0	0	35	2	99	0	0	0	0		2013-07-14 13:06:00	41469.5	0.00347222	5	296	2013-07-11 08:30:00	3.19167	2013-07-14	41466	3	afternoon	afternoon 3	21	18	39
296	2013-07-14	1899-12-31 13:11:00	2	44	50	y	98	0	0	28	2	65	0	0	0	0		2013-07-14 13:11:00	41469.6	0.0173611	25	296	2013-07-11 08:30:00	3.19514	2013-07-14	41466	3	afternoon	afternoon 3	21	18	39
296	2013-07-14	1899-12-31 13:36:00	2	42	50	y	48	0	0	15	1	29	0	0	0	0		2013-07-14 13:36:00	41469.6	0.00277778	4	296	2013-07-11 08:30:00	3.2125	2013-07-14	41466	3	afternoon	afternoon 3	21	18	39
296	2013-07-14	1899-12-31 13:40:00	2	41	47	y	16	0	0	1	0	27	0	0	0	0		2013-07-14 13:40:00	41469.6	0.00347222	5	296	2013-07-11 08:30:00	3.21528	2013-07-14	41466	3	afternoon	afternoon 3	21	18	39
296	2013-07-14	1899-12-31 13:45:00	2	42	49	y	32	0	0	4	0	17	0	0	0	0		2013-07-14 13:45:00	41469.6	0.00694444	10	296	2013-07-11 08:30:00	3.21875	2013-07-14	41466	3	afternoon	afternoon 3	21	18	39
296	2013-07-14	1899-12-31 13:55:00	2	45	50	y	8	0	0	1	0	7	0	0	0	0		2013-07-14 13:55:00	41469.6	0.00208333	3	296	2013-07-11 08:30:00	3.22569	2013-07-14	41466	3	afternoon	afternoon 3	21	18	39
296	2013-07-14	1899-12-31 13:58:00	2	41	52	y	8	0	0	4	1	8	0	0	0	0		2013-07-14 13:58:00	41469.6	0.00138889	2	296	2013-07-11 08:30:00	3.22778	2013-07-14	41466	3	afternoon	afternoon 3	21	18	39
296	2013-07-14	1899-12-31 14:00:00	2	40	51	y	7	0	0	0	0	15	0	0	0	0		2013-07-14 14:00:00	41469.6	0.00694444	10	296	2013-07-11 08:30:00	3.22917	2013-07-14	41466	3	afternoon	afternoon 3	21	18	39
296	2013-07-14	1899-12-31 14:10:00	2	40	49	y	9	0	0	0	0	11	0	0	0	0		2013-07-14 14:10:00	41469.6	0.00347222	5	296	2013-07-11 08:30:00	3.23611	2013-07-14	41466	3	afternoon	afternoon 3	21	18	39
296	2013-07-14	1899-12-31 14:15:00	2	42	54	y	11	0	0	3	1	8	0	0	0	0		2013-07-14 14:15:00	41469.6	0.0173611	25	296	2013-07-11 08:30:00	3.23958	2013-07-14	41466	3	afternoon	afternoon 3	21	18	39
296	2013-07-14	1899-12-31 14:40:00	2	40	45	y	9	0	0	1	0	2	0	0	0	0		2013-07-14 14:40:00	41469.6	0.00347222	5	296	2013-07-11 08:30:00	3.25694	2013-07-14	41466	3	afternoon	afternoon 3	22	18	40
296	2013-07-14	1899-12-31 14:45:00	2	37	40	y	15	0	0	1	0	8	0	0	0	0	39	2013-07-14 14:45:00	41469.7	0.0416667	60	296	2013-07-11 08:30:00	3.26042	2013-07-14	41466	3	afternoon	afternoon 3	22	18	40		sunny/clouds
296	2013-07-14	1899-12-31 15:45:00	2	45	48	y	13	0	0	12	0	8	0	0	0	0		2013-07-14 15:45:00	41469.7	0.00416667	6	296	2013-07-11 08:30:00	3.30208	2013-07-14	41466	3	afternoon	afternoon 3	22	18	40
296	2013-07-14	1899-12-31 15:51:00	2	45	50	y	13	0	0	8	0	15	0	0	0	0		2013-07-14 15:51:00	41469.7	0.00347222	5	296	2013-07-11 08:30:00	3.30625	2013-07-14	41466	3	afternoon	afternoon 3	22	18	40
296	2013-07-14	1899-12-31 15:56:00	2	45	50	y	12	0	0	10	1	14	0	0	1	0		2013-07-14 15:56:00	41469.7	0.0201389	29	296	2013-07-11 08:30:00	3.30972	2013-07-14	41466	3	afternoon	afternoon 3	22	18	40
296	2013-07-14	1899-12-31 16:25:00	2	34	35	y	64	0	0	48	5	81	0	0	0	0		2013-07-14 16:25:00	41469.7	0.00486111	7	296	2013-07-11 08:30:00	3.32986	2013-07-14	41466	3	afternoon	afternoon 3	22	18	40
296	2013-07-14	1899-12-31 16:32:00	2	35	35	y	90	0	0	72	1	90	0	0	0	2		2013-07-14 16:32:00	41469.7	0.00347222	5	296	2013-07-11 08:30:00	3.33472	2013-07-14	41466	3	afternoon	afternoon 3	23	18	41
296	2013-07-14	1899-12-31 16:37:00	2	33	35	y	88	0	0	69	4	104	0	0	3	0		2013-07-14 16:37:00	41469.7	0.0208333	30	296	2013-07-11 08:30:00	3.33819	2013-07-14	41466	3	afternoon	afternoon 3	23	18	41		sunny
296	2013-07-14	1899-12-31 17:07:00	2	34	34	y	119	0	3	94	4	113	0	0	2	0		2013-07-14 17:07:00	41469.7	0.00416667	6	296	2013-07-11 08:30:00	3.35903	2013-07-14	41466	3	evening	evening 3	23	18	41
296	2013-07-14	1899-12-31 17:13:00	2	34	34	y	110	0	1	98	3	126	0	0	1	0		2013-07-14 17:13:00	41469.7	0.00486111	7	296	2013-07-11 08:30:00	3.36319	2013-07-14	41466	3	evening	evening 3	23	18	41
296	2013-07-14	1899-12-31 17:20:00	2	34	35	y	105	0	0	88	6	121	0	0	3	1		2013-07-14 17:20:00	41469.7	0.0173611	25	296	2013-07-11 08:30:00	3.36806	2013-07-14	41466	3	evening	evening 3	23	18	41
296	2013-07-14	1899-12-31 17:45:00	2	31	33	y	98	0	4	60	2	123	1	0	0	1		2013-07-14 17:45:00	41469.7	0.00486111	7	296	2013-07-11 08:30:00	3.38542	2013-07-14	41466	3	evening	evening 3	23	18	41
296	2013-07-14	1899-12-31 17:52:00	2	32	33	y	98	2	4	57	4	132	1	0	0	0		2013-07-14 17:52:00	41469.7	0.00277778	4	296	2013-07-11 08:30:00	3.39028	2013-07-14	41466	3	evening	evening 3	23	18	41
296	2013-07-14	1899-12-31 17:56:00	2	31	32	y	121	0	3	32	2	106	1	0	0	0		2013-07-14 17:56:00	41469.8	0.0111111	16	296	2013-07-11 08:30:00	3.39306	2013-07-14	41466	3	evening	evening 3	23	18	41
296	2013-07-14	1899-12-31 18:12:00	2	32	33	y	85	1	6	53	0	124	0	0	0	0		2013-07-14 18:12:00	41469.8	0.00347222	5	296	2013-07-11 08:30:00	3.40417	2013-07-14	41466	3	evening	evening 3	23	18	41
296	2013-07-14	1899-12-31 18:17:00	2	32	33	y	99	0	3	50	2	116	0	0	0	0		2013-07-14 18:17:00	41469.8	0.00555556	8	296	2013-07-11 08:30:00	3.40764	2013-07-14	41466	3	evening	evening 3	23	18	41
296	2013-07-14	1899-12-31 18:25:00	2	32	33	y	93	0	3	57	0	98	0	0	0	0		2013-07-14 18:25:00	41469.8	0.01875	27	296	2013-07-11 08:30:00	3.41319	2013-07-14	41466	3	evening	evening 3	23	18	41
296	2013-07-14	1899-12-31 18:52:00	2	30	30	y	60	1	2	40	0	60	0	0	0	0		2013-07-14 18:52:00	41469.8	0.00416667	6	296	2013-07-11 08:30:00	3.43194	2013-07-14	41466	3	evening	evening 3	24	18	42
296	2013-07-14	1899-12-31 18:58:00	2	29	29	y	55	0	2	39	2	59	0	0	0	0		2013-07-14 18:58:00	41469.8	0.00277778	4	296	2013-07-11 08:30:00	3.43611	2013-07-14	41466	3	evening	evening 3	24	18	42
296	2013-07-14	1899-12-31 19:02:00	2	30	30	y	52	0	3	43	3	62	2	0	0	0		2013-07-14 19:02:00	41470.4	0.595833		296	2013-07-11 08:30:00	3.43889	2013-07-14	41466	3	evening	evening 3	24	18	42
296	2013-07-15	1899-12-31 09:20:00	2	26	28	y	50	0	0	30	0	44	0	0	0	1		2013-07-15 09:20:00	41470.4	0.00347222	5	296	2013-07-11 08:30:00	4.03472	2013-07-15	41466	4	morning	morning 4	25	24	49
296	2013-07-15	1899-12-31 09:25:00	2	26	28	y	53	1	0	21	2	51	0	0	2	0		2013-07-15 09:25:00	41470.4	0.00347222	5	296	2013-07-11 08:30:00	4.03819	2013-07-15	41466	4	morning	morning 4	25	24	49		overcast
296	2013-07-15	1899-12-31 09:30:00	2	26	28	y	69	2	2	39	0	52	0	0	0	1		2013-07-15 09:30:00	41470.4	0.0208333	30	296	2013-07-11 08:30:00	4.04167	2013-07-15	41466	4	morning	morning 4	25	24	49
296	2013-07-15	1899-12-31 10:00:00	2	26	30	y	90	0	2	26	2	91	0	0	0	0		2013-07-15 10:00:00	41470.4	0.00347222	5	296	2013-07-11 08:30:00	4.0625	2013-07-15	41466	4	morning	morning 4	25	24	49
296	2013-07-15	1899-12-31 10:05:00	2	28	33	y	92	0	1	46	2	87	0	0	1	0		2013-07-15 10:05:00	41470.4	0.00347222	5	296	2013-07-11 08:30:00	4.06597	2013-07-15	41466	4	morning	morning 4	25	24	49
296	2013-07-15	1899-12-31 10:10:00	2	28	29	y	114	0	3	45	3	94	0	0	0	0		2013-07-15 10:10:00	41470.4	0.0208333	30	296	2013-07-11 08:30:00	4.06944	2013-07-15	41466	4	morning	morning 4	25	24	49
296	2013-07-15	1899-12-31 10:40:00	2	29	34	y	93	1	3	47	5	115	0	0	0	0		2013-07-15 10:40:00	41470.4	0.00486111	7	296	2013-07-11 08:30:00	4.09028	2013-07-15	41466	4	morning	morning 4	26	24	50		slightly sunny
296	2013-07-15	1899-12-31 10:47:00	2	29	32	y	106	4	0	38	4	97	0	0	0	2		2013-07-15 10:47:00	41470.5	0.00208333	3	296	2013-07-11 08:30:00	4.09514	2013-07-15	41466	4	morning	morning 4	26	24	50
296	2013-07-15	1899-12-31 10:50:00	2	29	31	y	132	0	3	31	5	122	0	0	0	1		2013-07-15 10:50:00	41470.5	0.0208333	30	296	2013-07-11 08:30:00	4.09722	2013-07-15	41466	4	morning	morning 4	26	24	50
296	2013-07-15	1899-12-31 11:20:00	2	31	39	y	99	0	0	32	0	n/a	0	0	1	0		2013-07-15 11:20:00	41470.5	0.00347222	5	296	2013-07-11 08:30:00	4.11806	2013-07-15	41466	4	morning	morning 4	26	24	50
296	2013-07-15	1899-12-31 11:25:00	2	34	37	y	98	0	0	28	0	n/a	0	0	2	0		2013-07-15 11:25:00	41470.5	0.00486111	7	296	2013-07-11 08:30:00	4.12153	2013-07-15	41466	4	morning	morning 4	26	24	50		sunny/clouds
296	2013-07-15	1899-12-31 11:32:00	2	34	40	y	86	0	0	39	0	75	0	0	1	0		2013-07-15 11:32:00	41470.5	0.0208333	30	296	2013-07-11 08:30:00	4.12639	2013-07-15	41466	4	morning	morning 4	26	24	50
296	2013-07-15	1899-12-31 12:02:00	2	33	40	y	79	0	0	31	1	82	0	0	0	0		2013-07-15 12:02:00	41470.5	0.00347222	5	296	2013-07-11 08:30:00	4.14722	2013-07-15	41466	4	afternoon	afternoon 4	26	24	50
296	2013-07-15	1899-12-31 12:07:00	2	35	38	y	78	0	0	25	1	64	0	0	0	0		2013-07-15 12:07:00	41470.5	0.00347222	5	296	2013-07-11 08:30:00	4.15069	2013-07-15	41466	4	afternoon	afternoon 4	26	24	50
296	2013-07-15	1899-12-31 12:12:00	2	38	47	y	66	0	0	29	1	80	0	0	0	0		2013-07-15 12:12:00	41470.5	0.0194444	28	296	2013-07-11 08:30:00	4.15417	2013-07-15	41466	4	afternoon	afternoon 4	26	24	50
296	2013-07-15	1899-12-31 12:40:00	2	33	41	y	40	0	0	19	3	36	0	0	0	0		2013-07-15 12:40:00	41470.5	0.00347222	5	296	2013-07-11 08:30:00	4.17361	2013-07-15	41466	4	afternoon	afternoon 4	27	24	51
296	2013-07-15	1899-12-31 12:45:00	2	33	39	y	58	0	0	28	3	49	0	0	0	0		2013-07-15 12:45:00	41470.5	0.00347222	5	296	2013-07-11 08:30:00	4.17708	2013-07-15	41466	4	afternoon	afternoon 4	27	24	51
296	2013-07-15	1899-12-31 12:50:00	2	36	40	y	43	0	0	7	0	35	0	0	0	0		2013-07-15 12:50:00	41470.6	0.025	36	296	2013-07-11 08:30:00	4.18056	2013-07-15	41466	4	afternoon	afternoon 4	27	24	51
296	2013-07-15	1899-12-31 13:26:00	2	36	43	y	16	0	0	1	1	3	0	0	0	0		2013-07-15 13:26:00	41470.6	0.00347222	5	296	2013-07-11 08:30:00	4.20556	2013-07-15	41466	4	afternoon	afternoon 4	27	24	51
296	2013-07-15	1899-12-31 13:31:00	2	37	41	y	9	0	0	1	0	11	0	0	0	0		2013-07-15 13:31:00	41470.6	0.00416667	6	296	2013-07-11 08:30:00	4.20903	2013-07-15	41466	4	afternoon	afternoon 4	27	24	51
296	2013-07-15	1899-12-31 13:37:00	2	41	52	y	13	0	0	0	0	5	0	0	0	0		2013-07-15 13:37:00	41470.6	0.0194444	28	296	2013-07-11 08:30:00	4.21319	2013-07-15	41466	4	afternoon	afternoon 4	27	24	51		sunny
296	2013-07-15	1899-12-31 14:05:00	2	40	54	n	0	0	0	0	0	0	0	0	0	0	37	2013-07-15 14:05:00	41470.7	0.09375	135	296	2013-07-11 08:30:00	4.23264	2013-07-15	41466	4	afternoon	afternoon 4	27	24	51
296	2013-07-15	1899-12-31 16:20:00	2	36	40	y	108	1	0	64	4	95	0	0	0	0		2013-07-15 16:20:00	41470.7	0.00486111	7	296	2013-07-11 08:30:00	4.32639	2013-07-15	41466	4	afternoon	afternoon 4	28	24	52
296	2013-07-15	1899-12-31 16:27:00	2	34	38	y	95	0	2	45	2	109	0	0	0	0		2013-07-15 16:27:00	41470.7	0.00416667	6	296	2013-07-11 08:30:00	4.33125	2013-07-15	41466	4	afternoon	afternoon 4	28	24	52
296	2013-07-15	1899-12-31 16:33:00	2	36	38	y	87	1	3	43	1	110	0	0	0	0		2013-07-15 16:33:00	41505.5	34.7757		296	2013-07-11 08:30:00	4.33542	2013-07-15	41466	4	afternoon	afternoon 4	29	24	53
319	2013-08-19	1899-12-31 11:10:00	2	28	30	y	22	0	0	0	0	19	0	0	0	0		2013-08-19 11:10:00	41505.5	0.00347222	5	319	2013-08-19 08:30:00	0.111111	2013-08-19	41505	0	morning	morning 0	2	0	2
319	2013-08-19	1899-12-31 11:15:00	2	28	30	y	14	0	0	2	0	15	0	0	0	0		2013-08-19 11:15:00	41505.5	0.00347222	5	319	2013-08-19 08:30:00	0.114583	2013-08-19	41505	0	morning	morning 0	2	0	2
319	2013-08-19	1899-12-31 11:20:00	2	28	30	y	11	0	0	4	0	8	0	0	0	0	20	2013-08-19 11:20:00	41505.5	0.0277778	40	319	2013-08-19 08:30:00	0.118056	2013-08-19	41505	0	morning	morning 0	2	0	2
319	2013-08-19	1899-12-31 12:00:00	2	31	31	y	20	0	0	3	1	16	0	0	0	0		2013-08-19 12:00:00	41505.5	0.00347222	5	319	2013-08-19 08:30:00	0.145833	2013-08-19	41505	0	morning	morning 0	2	0	2
319	2013-08-19	1899-12-31 12:05:00	2	30	33	y	26	0	0	2	0	28	0	0	0	0		2013-08-19 12:05:00	41505.5	0.03125	45	319	2013-08-19 08:30:00	0.149306	2013-08-19	41505	0	afternoon	afternoon 0	2	0	2		sunny
319	2013-08-19	1899-12-31 12:50:00	2	40	45	n	0	0	0	0	0	0	0	0	0	0		2013-08-19 12:50:00	41505.6	0.03125	45	319	2013-08-19 08:30:00	0.180556	2013-08-19	41505	0	afternoon	afternoon 0	3	0	3
319	2013-08-19	1899-12-31 13:35:00	2	30	31	y	5	0	0	0	0	7	0	0	0	0		2013-08-19 13:35:00	41505.6	0.00347222	5	319	2013-08-19 08:30:00	0.211806	2013-08-19	41505	0	afternoon	afternoon 0	3	0	3		light rain
319	2013-08-19	1899-12-31 13:40:00	2	22	31	y	7	0	0	1	0	5	0	0	0	0		2013-08-19 13:40:00	41505.6	0.00347222	5	319	2013-08-19 08:30:00	0.215278	2013-08-19	41505	0	afternoon	afternoon 0	3	0	3
319	2013-08-19	1899-12-31 13:45:00	2	29	31	y	6	0	0	0	0	11	0	0	3	0		2013-08-19 13:45:00	41505.6	0.0243056	35	319	2013-08-19 08:30:00	0.21875	2013-08-19	41505	0	afternoon	afternoon 0	3	0	3
319	2013-08-19	1899-12-31 14:20:00	2	35	41	n	0	0	0	0	0	0	0	0	0	0		2013-08-19 14:20:00	41506.4	0.847222		319	2013-08-19 08:30:00	0.243056	2013-08-19	41505	0	afternoon	afternoon 0	3	0	3
319	2013-08-20	1899-12-31 10:40:00	2	29	35	y	105	0	0	7	0	98	0	0	0	0		2013-08-20 10:40:00	41506.4	0.00347222	5	319	2013-08-19 08:30:00	1.09028	2013-08-20	41505	1	morning	morning 1	8	6	14
319	2013-08-20	1899-12-31 10:45:00	2	28	31	y	88	0	0	8	0	86	0	0	0	0		2013-08-20 10:45:00	41506.5	0.00347222	5	319	2013-08-19 08:30:00	1.09375	2013-08-20	41505	1	morning	morning 1	8	6	14
319	2013-08-20	1899-12-31 10:50:00	2	30	36	y	107	0	0	7	5	105	0	0	0	0		2013-08-20 10:50:00	41506.5	0.0277778	40	319	2013-08-19 08:30:00	1.09722	2013-08-20	41505	1	morning	morning 1	8	6	14
319	2013-08-20	1899-12-31 11:30:00	2	30	35	y	108	0	4	23	0	103	0	0	0	0		2013-08-20 11:30:00	41506.5	0.00347222	5	319	2013-08-19 08:30:00	1.125	2013-08-20	41505	1	morning	morning 1	8	6	14		cloudy
319	2013-08-20	1899-12-31 11:35:00	2	31	35	y	106	0	5	20	0	114	0	0	0	0		2013-08-20 11:35:00	41506.5	0.00347222	5	319	2013-08-19 08:30:00	1.12847	2013-08-20	41505	1	morning	morning 1	8	6	14
319	2013-08-20	1899-12-31 11:40:00	2	31	35	y	86	0	3	18	2	54	0	0	0	0		2013-08-20 11:40:00	41506.5	0.00694444	10	319	2013-08-19 08:30:00	1.13194	2013-08-20	41505	1	morning	morning 1	8	6	14
319	2013-08-20	1899-12-31 11:50:00	2	30	34	y	73	0	1	5	2	87	0	0	0	3		2013-08-20 11:50:00	41506.5	0.00347222	5	319	2013-08-19 08:30:00	1.13889	2013-08-20	41505	1	morning	morning 1	8	6	14
319	2013-08-20	1899-12-31 11:55:00	2	30	34	y	67	0	2	9	3	85	0	0	0	0	29	2013-08-20 11:55:00	41506.5	0.0243056	35	319	2013-08-19 08:30:00	1.14236	2013-08-20	41505	1	morning	morning 1	8	6	14
319	2013-08-20	1899-12-31 12:30:00	2	38	46	y	25	0	0	8	3	37	0	0	0	0		2013-08-20 12:30:00	41506.5	0.00347222	5	319	2013-08-19 08:30:00	1.16667	2013-08-20	41505	1	afternoon	afternoon 1	8	6	14
319	2013-08-20	1899-12-31 12:35:00	2	31	35	y	52	0	0	18	5	43	0	0	0	0		2013-08-20 12:35:00	41506.5	0.00347222	5	319	2013-08-19 08:30:00	1.17014	2013-08-20	41505	1	afternoon	afternoon 1	9	6	15		overcast
319	2013-08-20	1899-12-31 12:40:00	2	29	32	y	47	0	0	13	4	42	0	0	0	0		2013-08-20 12:40:00	41506.6	0.0277778	40	319	2013-08-19 08:30:00	1.17361	2013-08-20	41505	1	afternoon	afternoon 1	9	6	15
319	2013-08-20	1899-12-31 13:20:00	2	32	36	y	27	0	0	7	0	25	0	0	0	0		2013-08-20 13:20:00	41506.6	0.00347222	5	319	2013-08-19 08:30:00	1.20139	2013-08-20	41505	1	afternoon	afternoon 1	9	6	15
319	2013-08-20	1899-12-31 13:25:00	2	32	42	y	18	0	0	5	2	8	0	0	0	0		2013-08-20 13:25:00	41506.6	0.00347222	5	319	2013-08-19 08:30:00	1.20486	2013-08-20	41505	1	afternoon	afternoon 1	9	6	15		sunny
319	2013-08-20	1899-12-31 13:30:00	2	32	43	y	15	0	0	3	0	6	0	0	0	0		2013-08-20 13:30:00	41506.6	0.0243056	35	319	2013-08-19 08:30:00	1.20833	2013-08-20	41505	1	afternoon	afternoon 1	9	6	15
319	2013-08-20	1899-12-31 14:05:00	2	33	35	y	18	0	0	0	5	6	0	0	0	0		2013-08-20 14:05:00	41506.6	0.00347222	5	319	2013-08-19 08:30:00	1.23264	2013-08-20	41505	1	afternoon	afternoon 1	9	6	15
319	2013-08-20	1899-12-31 14:10:00	2	32	35	y	35	0	0	0	23	4	0	0	0	0		2013-08-20 14:10:00	41506.6	0.00347222	5	319	2013-08-19 08:30:00	1.23611	2013-08-20	41505	1	afternoon	afternoon 1	9	6	15
319	2013-08-20	1899-12-31 14:15:00	2	34	40	y	33	0	0	0	8	3	0	0	0	0		2013-08-20 14:15:00	41506.6	0.0520833	75	319	2013-08-19 08:30:00	1.23958	2013-08-20	41505	1	afternoon	afternoon 1	9	6	15
319	2013-08-20	1899-12-31 15:30:00	0	26	27	n	0	0	0	0	0	0	0	0	0	0	30	2013-08-20 15:30:00	41506.7	0.0208333	30	319	2013-08-19 08:30:00	1.29167	2013-08-20	41505	1	afternoon	afternoon 1	10	6	16
319	2013-08-20	1899-12-31 16:00:00	0	25	26	n	0	0	0	0	0	0	0	0	0	0		2013-08-20 16:00:00	41506.7	0.0208333	30	319	2013-08-19 08:30:00	1.3125	2013-08-20	41505	1	afternoon	afternoon 1	10	6	16
319	2013-08-20	1899-12-31 16:30:00	0	26	26	n	0	0	0	0	0	0	0	0	0	0		2013-08-20 16:30:00	41506.7	0.0208333	30	319	2013-08-19 08:30:00	1.33333	2013-08-20	41505	1	afternoon	afternoon 1	10	6	16		overcast
319	2013-08-20	1899-12-31 17:00:00	0	26	26	n	0	0	0	0	0	0	0	0	0	0		2013-08-20 17:00:00	41507.4	0.71875		319	2013-08-19 08:30:00	1.35417	2013-08-20	41505	1	evening	evening 1	11	6	17		light rain
319	2013-08-21	1899-12-31 10:15:00	2	27	39	y	145	0	0	15	12	0	0	0	0	0		2013-08-21 10:15:00	41507.4	0.00347222	5	319	2013-08-19 08:30:00	2.07292	2013-08-21	41505	2	morning	morning 2	13	12	25
319	2013-08-21	1899-12-31 10:20:00	2	28	35	y	122	0	0	7	4	0	0	0	0	0		2013-08-21 10:20:00	41507.4	0.00347222	5	319	2013-08-19 08:30:00	2.07639	2013-08-21	41505	2	morning	morning 2	13	12	25		sunny
319	2013-08-21	1899-12-31 10:25:00	2	27	31	y	125	0	0	16	5	1	0	0	0	0		2013-08-21 10:25:00	41507.4	0.00694444	10	319	2013-08-19 08:30:00	2.07986	2013-08-21	41505	2	morning	morning 2	13	12	25
319	2013-08-21	1899-12-31 10:35:00	2	27	33	y	125	0	0	24	3	0	0	0	0	0		2013-08-21 10:35:00	41507.4	0.00347222	5	319	2013-08-19 08:30:00	2.08681	2013-08-21	41505	2	morning	morning 2	14	12	26
319	2013-08-21	1899-12-31 10:40:00	2	29	33	y	113	0	0	21	5	2	0	0	0	0		2013-08-21 10:40:00	41507.4	0.00347222	5	319	2013-08-19 08:30:00	2.09028	2013-08-21	41505	2	morning	morning 2	14	12	26
319	2013-08-21	1899-12-31 10:45:00	2	29	33	y	116	0	0	27	6	4	0	0	0	0		2013-08-21 10:45:00	41507.5	0.00694444	10	319	2013-08-19 08:30:00	2.09375	2013-08-21	41505	2	morning	morning 2	14	12	26
319	2013-08-21	1899-12-31 10:55:00	2	32	38	y	110	0	0	29	11	6	0	0	0	0		2013-08-21 10:55:00	41507.5	0.00347222	5	319	2013-08-19 08:30:00	2.10069	2013-08-21	41505	2	morning	morning 2	14	12	26
319	2013-08-21	1899-12-31 11:00:00	2	29	36	y	122	0	0	24	18	7	0	0	0	0		2013-08-21 11:00:00	41507.5	0.00347222	5	319	2013-08-19 08:30:00	2.10417	2013-08-21	41505	2	morning	morning 2	14	12	26
319	2013-08-21	1899-12-31 11:05:00	2	29	34	y	117	0	0	30	22	6	0	0	0	0		2013-08-21 11:05:00	41507.5	0.00902778	13	319	2013-08-19 08:30:00	2.10764	2013-08-21	41505	2	morning	morning 2	14	12	26		30
319	2013-08-21	1899-12-31 11:18:00	2	30	34	y	102	0	0	12	22	5	0	0	0	0		2013-08-21 11:18:00	41507.5	0.00486111	7	319	2013-08-19 08:30:00	2.11667	2013-08-21	41505	2	morning	morning 2	14	12	26
319	2013-08-21	1899-12-31 11:25:00	2	29	33	y	123	0	0	17	31	2	0	0	0	0		2013-08-21 11:25:00	41507.5	0.00347222	5	319	2013-08-19 08:30:00	2.12153	2013-08-21	41505	2	morning	morning 2	14	12	26
319	2013-08-21	1899-12-31 11:30:00	2	30	36	y	135	0	0	16	27	3	0	0	0	0		2013-08-21 11:30:00	41507.5	0.0208333	30	319	2013-08-19 08:30:00	2.125	2013-08-21	41505	2	morning	morning 2	14	12	26
319	2013-08-21	1899-12-31 12:00:00	2	31	32	y	162	0	0	0	42	0	0	0	0	0		2013-08-21 12:00:00	41507.5	0.00347222	5	319	2013-08-19 08:30:00	2.14583	2013-08-21	41505	2	morning	morning 2	14	12	26
319	2013-08-21	1899-12-31 12:05:00	2	32	36	y	172	0	0	0	51	2	0	0	2	0		2013-08-21 12:05:00	41507.5	0.00347222	5	319	2013-08-19 08:30:00	2.14931	2013-08-21	41505	2	afternoon	afternoon 2	14	12	26
319	2013-08-21	1899-12-31 12:10:00	2	31	38	y	148	0	0	0	49	0	0	0	0	0		2013-08-21 12:10:00	41507.5	0.0277778	40	319	2013-08-19 08:30:00	2.15278	2013-08-21	41505	2	afternoon	afternoon 2	14	12	26
319	2013-08-21	1899-12-31 12:50:00	2	36	38	y	40	0	0	12	0	22	0	0	0	0		2013-08-21 12:50:00	41507.5	0.00347222	5	319	2013-08-19 08:30:00	2.18056	2013-08-21	41505	2	afternoon	afternoon 2	15	12	27
319	2013-08-21	1899-12-31 12:55:00	2	43	46	y	7	0	0	0	0	4	0	0	0	0		2013-08-21 12:55:00	41507.5	0.00347222	5	319	2013-08-19 08:30:00	2.18403	2013-08-21	41505	2	afternoon	afternoon 2	15	12	27
319	2013-08-21	1899-12-31 13:00:00	2	47	51	y	2	0	0	33	2	1	0	0	0	0		2013-08-21 13:00:00	41507.6	0.0208333	30	319	2013-08-19 08:30:00	2.1875	2013-08-21	41505	2	afternoon	afternoon 2	15	12	27
319	2013-08-21	1899-12-31 13:30:00	2	36	46	y	97	0	0	29	3	105	0	0	0	0		2013-08-21 13:30:00	41507.6	0.00347222	5	319	2013-08-19 08:30:00	2.20833	2013-08-21	41505	2	afternoon	afternoon 2	15	12	27
319	2013-08-21	1899-12-31 13:35:00	2	31	35	y	111	0	0	8	1	103	0	0	0	0		2013-08-21 13:35:00	41507.6	0.00347222	5	319	2013-08-19 08:30:00	2.21181	2013-08-21	41505	2	afternoon	afternoon 2	15	12	27
319	2013-08-21	1899-12-31 13:40:00	2	33	48	y	32	0	0	0	0	9	0	0	0	0		2013-08-21 13:40:00	41507.6	0.0138889	20	319	2013-08-19 08:30:00	2.21528	2013-08-21	41505	2	afternoon	afternoon 2	15	12	27
319	2013-08-21	1899-12-31 14:00:00	0	38	54	n	0	0	0	0	0	0	0	0	0	0		2013-08-21 14:00:00	41507.6	0.0625	90	319	2013-08-19 08:30:00	2.22917	2013-08-21	41505	2	afternoon	afternoon 2	15	12	27
319	2013-08-21	1899-12-31 15:30:00	0			n	0	0	0	0	0	0	0	0	0	0		2013-08-21 15:30:00	41507.7	0.0208333	30	319	2013-08-19 08:30:00	2.29167	2013-08-21	41505	2	afternoon	afternoon 2	16	12	28
319	2013-08-21	1899-12-31 16:00:00	2	28	29	y	27	0	0	13	0	22	0	0	0	0		2013-08-21 16:00:00	41507.7	0.00347222	5	319	2013-08-19 08:30:00	2.3125	2013-08-21	41505	2	afternoon	afternoon 2	16	12	28
319	2013-08-21	1899-12-31 16:05:00	2	28	28	y	21	0	0	11	0	18	0	0	0	0		2013-08-21 16:05:00	41507.7	0.00347222	5	319	2013-08-19 08:30:00	2.31597	2013-08-21	41505	2	afternoon	afternoon 2	16	12	28
319	2013-08-21	1899-12-31 16:10:00	2	28	28	y	36	0	0	10	0	23	0	0	0	0		2013-08-21 16:10:00	41507.7	0.0138889	20	319	2013-08-19 08:30:00	2.31944	2013-08-21	41505	2	afternoon	afternoon 2	16	12	28
319	2013-08-21	1899-12-31 16:30:00	2	28	28	y	26	0	0	17	0	20	0	0	0	0		2013-08-21 16:30:00	41507.7	0.00347222	5	319	2013-08-19 08:30:00	2.33333	2013-08-21	41505	2	afternoon	afternoon 2	16	12	28		heavy clouds
319	2013-08-21	1899-12-31 16:35:00	2	27	28	y	22	0	0	17	0	19	0	0	0	0		2013-08-21 16:35:00	41507.7	0.00347222	5	319	2013-08-19 08:30:00	2.33681	2013-08-21	41505	2	afternoon	afternoon 2	17	12	29
319	2013-08-21	1899-12-31 16:40:00	2	27	28	y	28	0	0	19	0	20	0	0	0	0		2013-08-21 16:40:00	41507.7	0.0138889	20	319	2013-08-19 08:30:00	2.34028	2013-08-21	41505	2	afternoon	afternoon 2	17	12	29
319	2013-08-21	1899-12-31 17:00:00	0	27	27	n	0	0	0	0	0	0	0	0	0	0		2013-08-21 17:00:00	41508.4	0.697917		319	2013-08-19 08:30:00	2.35417	2013-08-21	41505	2	evening	evening 2	17	12	29
319	2013-08-22	1899-12-31 09:45:00	0	27	27	n	0	0	0	0	0	0	0	0	0	0		2013-08-22 09:45:00	41508.4	0.0138889	20	319	2013-08-19 08:30:00	3.05208	2013-08-22	41505	3	morning	morning 3	19	18	37
319	2013-08-22	1899-12-31 10:05:00	2	28	29	y	11	1	0	0	0	3	0	0	0	0		2013-08-22 10:05:00	41508.4	0.00347222	5	319	2013-08-19 08:30:00	3.06597	2013-08-22	41505	3	morning	morning 3	19	18	37
319	2013-08-22	1899-12-31 10:10:00	2	27	28	y	8	0	0	2	2	8	0	0	0	0		2013-08-22 10:10:00	41508.4	0.00347222	5	319	2013-08-19 08:30:00	3.06944	2013-08-22	41505	3	morning	morning 3	19	18	37		overcast
319	2013-08-22	1899-12-31 10:15:00	2	27	28	y	13	0	0	6	1	5	0	0	0	0		2013-08-22 10:15:00	41508.4	0.0104167	15	319	2013-08-19 08:30:00	3.07292	2013-08-22	41505	3	morning	morning 3	19	18	37
319	2013-08-22	1899-12-31 10:30:00	2	28	29	y	3	0	0	1	0	10	0	0	0	0		2013-08-22 10:30:00	41508.4	0.00347222	5	319	2013-08-19 08:30:00	3.08333	2013-08-22	41505	3	morning	morning 3	19	18	37
319	2013-08-22	1899-12-31 10:35:00	2	28	29	y	10	0	0	1	1	9	0	0	0	0		2013-08-22 10:35:00	41508.4	0.00347222	5	319	2013-08-19 08:30:00	3.08681	2013-08-22	41505	3	morning	morning 3	20	18	38
319	2013-08-22	1899-12-31 10:40:00	2	28	29	y	6	0	0	3	0	9	0	0	0	0		2013-08-22 10:40:00	41508.5	0.0173611	25	319	2013-08-19 08:30:00	3.09028	2013-08-22	41505	3	morning	morning 3	20	18	38
319	2013-08-22	1899-12-31 11:05:00	2	28	28	y	22	0	0	9	1	20	0	0	0	0		2013-08-22 11:05:00	41508.5	0.00347222	5	319	2013-08-19 08:30:00	3.10764	2013-08-22	41505	3	morning	morning 3	20	18	38
319	2013-08-22	1899-12-31 11:10:00	2	27	28	y	20	1	0	8	3	14	0	0	0	0		2013-08-22 11:10:00	41508.5	0.00347222	5	319	2013-08-19 08:30:00	3.11111	2013-08-22	41505	3	morning	morning 3	20	18	38
319	2013-08-22	1899-12-31 11:15:00	2	27	28	y	24	0	0	8	1	15	0	0	0	0	32	2013-08-22 11:15:00	41508.5	0.0208333	30	319	2013-08-19 08:30:00	3.11458	2013-08-22	41505	3	morning	morning 3	20	18	38
319	2013-08-22	1899-12-31 11:45:00	2	27	28	y	47	0	0	23	2	40	0	0	0	0		2013-08-22 11:45:00	41508.5	0.00347222	5	319	2013-08-19 08:30:00	3.13542	2013-08-22	41505	3	morning	morning 3	20	18	38
319	2013-08-22	1899-12-31 11:50:00	2	27	28	y	38	0	0	26	0	37	0	0	0	0		2013-08-22 11:50:00	41508.5	0.00347222	5	319	2013-08-19 08:30:00	3.13889	2013-08-22	41505	3	morning	morning 3	20	18	38
319	2013-08-22	1899-12-31 11:55:00	2	26	26	y	42	0	0	20	3	38	0	0	0	0		2013-08-22 11:55:00	41509.4	0.920139		319	2013-08-19 08:30:00	3.14236	2013-08-22	41505	3	morning	morning 3	20	18	38		heavy rain
319	2013-08-23	1899-12-31 10:00:00	0	25	25	n	0	0	0	0	0	0	0	0	0	0		2013-08-23 10:00:00	41509.4	0.0208333	30	319	2013-08-19 08:30:00	4.0625	2013-08-23	41505	4	morning	morning 4	25	24	49
319	2013-08-23	1899-12-31 10:30:00	2	27	27	y	4	0	0	0	1	7	0	0	0	0		2013-08-23 10:30:00	41509.4	0.00347222	5	319	2013-08-19 08:30:00	4.08333	2013-08-23	41505	4	morning	morning 4	25	24	49
319	2013-08-23	1899-12-31 10:35:00	2	25	27	y	10	0	0	1	2	9	0	0	0	0		2013-08-23 10:35:00	41509.4	0.00347222	5	319	2013-08-19 08:30:00	4.08681	2013-08-23	41505	4	morning	morning 4	26	24	50		cloudy
319	2013-08-23	1899-12-31 10:40:00	2	27	29	y	14	0	0	6	2	24	0	0	0	0		2013-08-23 10:40:00	41509.5	0.03125	45	319	2013-08-19 08:30:00	4.09028	2013-08-23	41505	4	morning	morning 4	26	24	50
319	2013-08-23	1899-12-31 11:25:00	2	30	30	y	102	0	0	30	4	98	0	0	0	0		2013-08-23 11:25:00	41509.5	0.00347222	5	319	2013-08-19 08:30:00	4.12153	2013-08-23	41505	4	morning	morning 4	26	24	50
319	2013-08-23	1899-12-31 11:30:00	2	30	30	y	113	0	0	42	5	110	0	0	0	0		2013-08-23 11:30:00	41509.5	0.00347222	5	319	2013-08-19 08:30:00	4.125	2013-08-23	41505	4	morning	morning 4	26	24	50
319	2013-08-23	1899-12-31 11:35:00	2	30	30	y	122	0	0	36	7	115	0	0	0	0		2013-08-23 11:35:00	41509.5	0.0138889	20	319	2013-08-19 08:30:00	4.12847	2013-08-23	41505	4	morning	morning 4	26	24	50
319	2013-08-23	1899-12-31 11:55:00	2	31	31	y	150	0	0	33	3	140	0	0	0	0		2013-08-23 11:55:00	41509.5	0.00347222	5	319	2013-08-19 08:30:00	4.14236	2013-08-23	41505	4	morning	morning 4	26	24	50
319	2013-08-23	1899-12-31 12:00:00	2	31	31	y	144	0	0	41	4	150	0	0	0	0		2013-08-23 12:00:00	41509.5	0.00347222	5	319	2013-08-19 08:30:00	4.14583	2013-08-23	41505	4	morning	morning 4	26	24	50
319	2013-08-23	1899-12-31 12:05:00	2	31	31	y	157	0	0	38	0	132	0	0	0	0		2013-08-23 12:05:00	41509.5	0.0451389	65	319	2013-08-19 08:30:00	4.14931	2013-08-23	41505	4	afternoon	afternoon 4	26	24	50
319	2013-08-23	1899-12-31 13:10:00	2	32	33	y	166	0	0	54	3	166	0	0	0	0		2013-08-23 13:10:00	41509.6	0.00347222	5	319	2013-08-19 08:30:00	4.19444	2013-08-23	41505	4	afternoon	afternoon 4	27	24	51
319	2013-08-23	1899-12-31 13:15:00	2	34	37	y	194	0	0	60	0	178	0	0	0	0		2013-08-23 13:15:00	41509.6	0.00347222	5	319	2013-08-19 08:30:00	4.19792	2013-08-23	41505	4	afternoon	afternoon 4	27	24	51
319	2013-08-23	1899-12-31 13:20:00	2	33	37	y	194	0	0	61	2	177	0	0	0	0		2013-08-23 13:20:00	41509.6	0.0347222	50	319	2013-08-19 08:30:00	4.20139	2013-08-23	41505	4	afternoon	afternoon 4	27	24	51
319	2013-08-23	1899-12-31 14:10:00	2	32	34	y	170	0	0	56	0	173	0	0	0	0		2013-08-23 14:10:00	41509.6	0.00347222	5	319	2013-08-19 08:30:00	4.23611	2013-08-23	41505	4	afternoon	afternoon 4	27	24	51
319	2013-08-23	1899-12-31 14:15:00	2	31	34	y	190	0	0	62	0	165	0	0	0	0		2013-08-23 14:15:00	41509.6	0.00347222	5	319	2013-08-19 08:30:00	4.23958	2013-08-23	41505	4	afternoon	afternoon 4	27	24	51
319	2013-08-23	1899-12-31 14:20:00	2	32	35	y	187	0	0	52	0	183	0	0	0	0		2013-08-23 14:20:00	41509.7	0.0833333	120	319	2013-08-19 08:30:00	4.24306	2013-08-23	41505	4	afternoon	afternoon 4	27	24	51
319	2013-08-23	1899-12-31 16:20:00	2	28	30	y	105	0	0	45	0	n/a	0	0	0	0		2013-08-23 16:20:00	41509.7	0.00277778	4	319	2013-08-19 08:30:00	4.32639	2013-08-23	41505	4	afternoon	afternoon 4	28	24	52
319	2013-08-23	1899-12-31 16:24:00	2	29	30	y	117	0	0	57	0	102	0	0	0	0		2013-08-23 16:24:00	41509.7	0.00347222	5	319	2013-08-19 08:30:00	4.32917	2013-08-23	41505	4	afternoon	afternoon 4	28	24	52
319	2013-08-23	1899-12-31 16:29:00	2	29	30	y	95	0	0	40	0	99	0	0	0	0		2013-08-23 16:29:00	41509.7	0.025	36	319	2013-08-19 08:30:00	4.33264	2013-08-23	41505	4	afternoon	afternoon 4	28	24	52
319	2013-08-23	1899-12-31 17:05:00	2	29	29	y	97	0	0	47	0	111	0	0	0	0		2013-08-23 17:05:00	41509.7	0.00416667	6	319	2013-08-19 08:30:00	4.35764	2013-08-23	41505	4	evening	eveing 4	29	24	53
319	2013-08-23	1899-12-31 17:11:00	2	29	30	y	107	0	0	63	0	111	0	0	0	0		2013-08-23 17:11:00	41509.7	0.00347222	5	319	2013-08-19 08:30:00	4.36181	2013-08-23	41505	4	evening	eveing 4	29	24	53
319	2013-08-23	1899-12-31 17:16:00	2	30	31	y	103	0	0	61	0	102	0	0	0	0		2013-08-23 17:16:00	41509.8	0.0340278	49	319	2013-08-19 08:30:00	4.36528	2013-08-23	41505	4	evening	eveing 4	29	24	53
319	2013-08-23	1899-12-31 18:05:00	2	29	31	y	113	0	0	69	0	113	0	0	0	0		2013-08-23 18:05:00	41509.8	0.00347222	5	319	2013-08-19 08:30:00	4.39931	2013-08-23	41505	4	evening	eveing 4	29	24	53		cloudy
319	2013-08-23	1899-12-31 18:10:00	2	29	30	y	113	0	0	72	0	119	0	0	0	0		2013-08-23 18:10:00	41509.8	0.00347222	5	319	2013-08-19 08:30:00	4.40278	2013-08-23	41505	4	evening	eveing 4	29	24	53
319	2013-08-23	1899-12-31 18:15:00	2	29	29	y	97	0	0	71	0	107	0	0	0	0		2013-08-23 18:15:00	41509.8	0.0173611	25	319	2013-08-19 08:30:00	4.40625	2013-08-23	41505	4	evening	eveing 4	29	24	53
319	2013-08-23	1899-12-31 18:40:00	2	28	29	y	83	0	0	65	0	91	0	0	0	0		2013-08-23 18:40:00	41509.8	0.00347222	5	319	2013-08-19 08:30:00	4.42361	2013-08-23	41505	4	evening	eveing 4	30	24	54
319	2013-08-23	1899-12-31 18:45:00	2	28	28	y	84	0	0	60	0	85	0	0	0	0		2013-08-23 18:45:00	41509.8	0.00347222	5	319	2013-08-19 08:30:00	4.42708	2013-08-23	41505	4	evening	eveing 4	30	24	54
319	2013-08-23	1899-12-31 18:50:00	2	28	28	y	81	0	0	64	0	80	0	0	0	0		2013-08-23 18:50:00	41509.8	0.0138889	20	319	2013-08-19 08:30:00	4.43056	2013-08-23	41505	4	evening	eveing 4	30	24	54
319	2013-08-23	1899-12-31 19:10:00	0	27	26	n	0	0	0	0	0	0	0	0	0	0		2013-08-23 19:10:00	41510.4	0.614583		319	2013-08-19 08:30:00	4.44444	2013-08-23	41505	4	evening	eveing 4	30	24	54
319	2013-08-24	1899-12-31 09:55:00	0	25	26	n	0	0	0	0	0	0	0	0	0	0	32	2013-08-24 09:55:00	41510.4	0.0277778	40	319	2013-08-19 08:30:00	5.05903	2013-08-24	41505	5	morning	morning 5	31	30	61
319	2013-08-24	1899-12-31 10:35:00	2	26	26	y	3	0	0	0	0	2	0	0	0	0		2013-08-24 10:35:00	41510.4	0.00347222	5	319	2013-08-19 08:30:00	5.08681	2013-08-24	41505	5	morning	morning 5	32	30	62
319	2013-08-24	1899-12-31 10:40:00	2	26	26	y	8	0	0	3	0	3	0	0	0	0		2013-08-24 10:40:00	41510.4	0.00347222	5	319	2013-08-19 08:30:00	5.09028	2013-08-24	41505	5	morning	morning 5	32	30	62		overcast
319	2013-08-24	1899-12-31 10:45:00	2	26	26	y	4	0	0	2	0	3	0	0	0	0		2013-08-24 10:45:00	41510.5	0.0173611	25	319	2013-08-19 08:30:00	5.09375	2013-08-24	41505	5	morning	morning 5	32	30	62
319	2013-08-24	1899-12-31 11:10:00	2	26	26	y	7	0	0	2	0	3	0	0	0	0		2013-08-24 11:10:00	41510.5	0.00347222	5	319	2013-08-19 08:30:00	5.11111	2013-08-24	41505	5	morning	morning 5	32	30	62
319	2013-08-24	1899-12-31 11:15:00	2	26	26	y	6	0	0	1	1	8	0	0	0	0		2013-08-24 11:15:00	41510.5	0.00347222	5	319	2013-08-19 08:30:00	5.11458	2013-08-24	41505	5	morning	morning 5	32	30	62
319	2013-08-24	1899-12-31 11:20:00	2	26	26	y	9	0	0	3	0	4	0	0	0	0		2013-08-24 11:20:00	41510.5	0.0208333	30	319	2013-08-19 08:30:00	5.11806	2013-08-24	41505	5	morning	morning 5	32	30	62
319	2013-08-24	1899-12-31 11:50:00	2	26	27	y	28	0	0	14	0	36	0	0	0	0		2013-08-24 11:50:00	41510.5	0.00347222	5	319	2013-08-19 08:30:00	5.13889	2013-08-24	41505	5	morning	morning 5	32	30	62
319	2013-08-24	1899-12-31 11:55:00	2	26	27	y	36	1	0	15	0	44	0	0	0	0		2013-08-24 11:55:00	41510.5	0.00347222	5	319	2013-08-19 08:30:00	5.14236	2013-08-24	41505	5	morning	morning 5	32	30	62
319	2013-08-24	1899-12-31 12:00:00	2	26	27	y	42	0	0	21	0	33	0	0	0	0		2013-08-24 12:00:00	41510.5	0.0277778	40	319	2013-08-19 08:30:00	5.14583	2013-08-24	41505	5	morning	morning 5	32	30	62		light rain
319	2013-08-24	1899-12-31 12:40:00	2	25	26	y	8	0	0	0	0	9	0	0	0	0		2013-08-24 12:40:00	41510.5	0.00347222	5	319	2013-08-19 08:30:00	5.17361	2013-08-24	41505	5	afternoon	afternoon 5	33	30	63
319	2013-08-24	1899-12-31 12:45:00	2	25	26	y	8	0	0	1	0	4	0	0	0	0		2013-08-24 12:45:00	41510.5	0.00347222	5	319	2013-08-19 08:30:00	5.17708	2013-08-24	41505	5	afternoon	afternoon 5	33	30	63
319	2013-08-24	1899-12-31 12:50:00	2	25	26	y	7	0	0	0	0	6	0	0	0	0		2013-08-24 12:50:00	41510.6	0.0208333	30	319	2013-08-19 08:30:00	5.18056	2013-08-24	41505	5	afternoon	afternoon 5	33	30	63
319	2013-08-24	1899-12-31 13:20:00	2	25	25	y	7	0	0	2	0	6	0	0	0	0		2013-08-24 13:20:00	41510.6	0.00347222	5	319	2013-08-19 08:30:00	5.20139	2013-08-24	41505	5	afternoon	afternoon 5	33	30	63
319	2013-08-24	1899-12-31 13:25:00	2	25	25	y	5	0	0	0	1	5	0	0	0	0		2013-08-24 13:25:00	41510.6	0.00347222	5	319	2013-08-19 08:30:00	5.20486	2013-08-24	41505	5	afternoon	afternoon 5	33	30	63
319	2013-08-24	1899-12-31 13:30:00	2	25	25	y	0	0	0	0	0	4	0	0	0	0		2013-08-24 13:30:00	41510.6	0.03125	45	319	2013-08-19 08:30:00	5.20833	2013-08-24	41505	5	afternoon	afternoon 5	33	30	63
319	2013-08-24	1899-12-31 14:15:00	2	26	26	y	16	0	0	5	1	13	0	0	0	0		2013-08-24 14:15:00	41510.6	0.00347222	5	319	2013-08-19 08:30:00	5.23958	2013-08-24	41505	5	afternoon	afternoon 5	33	30	63
319	2013-08-24	1899-12-31 14:20:00	2	26	26	y	16	0	0	4	0	15	0	0	0	0		2013-08-24 14:20:00	41510.6	0.00347222	5	319	2013-08-19 08:30:00	5.24306	2013-08-24	41505	5	afternoon	afternoon 5	33	30	63		light rain
319	2013-08-24	1899-12-31 14:25:00	2	26	26	y	17	0	0	3	2	13	0	0	0	0		2013-08-24 14:25:00	41510.6	0.0347222	50	319	2013-08-19 08:30:00	5.24653	2013-08-24	41505	5	afternoon	afternoon 5	33	30	63
319	2013-08-24	1899-12-31 15:15:00	2	27	29	y	87	0	0	12	2	82	0	0	0	0		2013-08-24 15:15:00	41510.6	0.00347222	5	319	2013-08-19 08:30:00	5.28125	2013-08-24	41505	5	afternoon	afternoon 5	34	30	64
319	2013-08-24	1899-12-31 15:20:00	2	27	29	y	95	0	0	47	0	107	0	0	0	0		2013-08-24 15:20:00	41510.6	0.00347222	5	319	2013-08-19 08:30:00	5.28472	2013-08-24	41505	5	afternoon	afternoon 5	34	30	64
319	2013-08-24	1899-12-31 15:25:00	2	30	30	y	88	0	0	27	0	n/a	0	0	0	0		2013-08-24 15:25:00	41510.7	0.104167	150	319	2013-08-19 08:30:00	5.28819	2013-08-24	41505	5	afternoon	afternoon 5	34	30	64
319	2013-08-24	1899-12-31 17:55:00	2	29	30	y	82	0	0	41	0	65	0	0	0	0		2013-08-24 17:55:00	41510.8	0.00347222	5	319	2013-08-19 08:30:00	5.39236	2013-08-24	41505	5	evening	evening 5	35	30	65
319	2013-08-24	1899-12-31 18:00:00	2	29	30	y	79	0	0	43	1	72	0	0	0	0		2013-08-24 18:00:00	41510.8	0.00347222	5	319	2013-08-19 08:30:00	5.39583	2013-08-24	41505	5	evening	evening 5	35	30	65
319	2013-08-24	1899-12-31 18:05:00	2	29	30	y	71	0	0	40	0	77	0	0	0	0		2013-08-24 18:05:00	41510.8	0.0173611	25	319	2013-08-19 08:30:00	5.39931	2013-08-24	41505	5	evening	evening 5	35	30	65
319	2013-08-24	1899-12-31 18:30:00	2	27	29	y	60	0	0	40	0	49	0	0	0	0		2013-08-24 18:30:00	41510.8	0.00347222	5	319	2013-08-19 08:30:00	5.41667	2013-08-24	41505	5	evening	evening 5	35	30	65
319	2013-08-24	1899-12-31 18:35:00	2	27	28	y	57	0	0	32	0	56	0	0	0	0		2013-08-24 18:35:00	41510.8	0.00347222	5	319	2013-08-19 08:30:00	5.42014	2013-08-24	41505	5	evening	evening 5	36	30	66
319	2013-08-24	1899-12-31 18:40:00	2	27	28	y	61	0	0	35	0	57	0	0	0	0		2013-08-24 18:40:00	41510.8	0.0243056	35	319	2013-08-19 08:30:00	5.42361	2013-08-24	41505	5	evening	evening 5	36	30	66
319	2013-08-24	1899-12-31 19:15:00	2	27	27	y	20	0	0	10	0	10	0	0	0	0		2013-08-24 19:15:00	41510.8	0.00347222	5	319	2013-08-19 08:30:00	5.44792	2013-08-24	41505	5	evening	evening 5	36	30	66
319	2013-08-24	1899-12-31 19:20:00	2	26	27	y	15	0	0	11	0	9	0	0	0	0		2013-08-24 19:20:00	41511.4	0.621528		319	2013-08-19 08:30:00	5.45139	2013-08-24	41505	5	evening	evening 5	36	30	66
319	2013-08-25	1899-12-31 10:15:00	0	26	26	n	0	0	0	0	0	0	0	0	0	0		2013-08-25 10:15:00	41511.5	0.0243056	35	319	2013-08-19 08:30:00	6.07292	2013-08-25	41505	6	morning	morning 6	37	36	73
319	2013-08-25	1899-12-31 10:50:00	0	26	26	n	0	0	0	0	0	0	0	0	0	0		2013-08-25 10:50:00	41511.5	0.0208333	30	319	2013-08-19 08:30:00	6.09722	2013-08-25	41505	6	morning	morning 6	38	36	74
319	2013-08-25	1899-12-31 11:20:00	2	26	27	y	30	0	0	14	1	28	0	0	0	0		2013-08-25 11:20:00	41511.5	0.00347222	5	319	2013-08-19 08:30:00	6.11806	2013-08-25	41505	6	morning	morning 6	38	36	74
319	2013-08-25	1899-12-31 11:25:00	2	26	27	y	24	0	0	10	0	36	0	0	0	0		2013-08-25 11:25:00	41511.5	0.00347222	5	319	2013-08-19 08:30:00	6.12153	2013-08-25	41505	6	morning	morning 6	38	36	74
319	2013-08-25	1899-12-31 11:30:00	2	28	28	y	39	0	0	16	0	37	0	0	0	0		2013-08-25 11:30:00	41511.5	0.0243056	35	319	2013-08-19 08:30:00	6.125	2013-08-25	41505	6	morning	morning 6	38	36	74
319	2013-08-25	1899-12-31 12:05:00	2	27	28	y	90	1	0	36	0	77	0	0	0	0		2013-08-25 12:05:00	41511.5	0.00347222	5	319	2013-08-19 08:30:00	6.14931	2013-08-25	41505	6	afternoon	afternoon 6	38	36	74
319	2013-08-25	1899-12-31 12:10:00	2	27	28	y	82	0	0	34	0	77	0	0	0	0		2013-08-25 12:10:00	41511.5	0.00347222	5	319	2013-08-19 08:30:00	6.15278	2013-08-25	41505	6	afternoon	afternoon 6	38	36	74
319	2013-08-25	1899-12-31 12:15:00	2	27	28	y	95	0	0	31	0	84	0	0	0	0		2013-08-25 12:15:00	41511.6	0.0486111	70	319	2013-08-19 08:30:00	6.15625	2013-08-25	41505	6	afternoon	afternoon 6	38	36	74
319	2013-08-25	1899-12-31 13:25:00	2	32	36	y	32	0	0	15	3	22	0	0	0	0		2013-08-25 13:25:00	41511.6	0.00347222	5	319	2013-08-19 08:30:00	6.20486	2013-08-25	41505	6	afternoon	afternoon 6	39	36	75
319	2013-08-25	1899-12-31 13:30:00	2	32	37	y	30	0	0	9	4	33	0	0	0	0		2013-08-25 13:30:00	41511.6	0.00347222	5	319	2013-08-19 08:30:00	6.20833	2013-08-25	41505	6	afternoon	afternoon 6	39	36	75
319	2013-08-25	1899-12-31 13:35:00	2	31	37	y	28	0	0	11	6	18	0	0	0	0		2013-08-25 13:35:00	41511.6	0.0347222	50	319	2013-08-19 08:30:00	6.21181	2013-08-25	41505	6	afternoon	afternoon 6	39	36	75
319	2013-08-25	1899-12-31 14:25:00	2	29	37	y	22	0	0	8	9	30	0	0	0	0		2013-08-25 14:25:00	41511.6	0.00347222	5	319	2013-08-19 08:30:00	6.24653	2013-08-25	41505	6	afternoon	afternoon 6	39	36	75
319	2013-08-25	1899-12-31 14:30:00	2	32	36	y	31	0	0	14	4	18	0	0	0	0		2013-08-25 14:30:00	41511.6	0.00347222	5	319	2013-08-19 08:30:00	6.25	2013-08-25	41505	6	afternoon	afternoon 6	40	36	76
319	2013-08-25	1899-12-31 14:35:00	2	32	36	y	22	0	0	10	3	20	0	0	0	0		2013-08-25 14:35:00	41511.6	0.0347222	50	319	2013-08-19 08:30:00	6.25347	2013-08-25	41505	6	afternoon	afternoon 6	40	36	76
319	2013-08-25	1899-12-31 15:25:00	2	31	31	y	25	0	0	9	5	14	0	0	0	0		2013-08-25 15:25:00	41511.6	0.00347222	5	319	2013-08-19 08:30:00	6.28819	2013-08-25	41505	6	afternoon	afternoon 6	40	36	76
319	2013-08-25	1899-12-31 15:30:00	2	31	31	y	20	0	0	7	4	16	0	0	0	0		2013-08-25 15:30:00	41511.6	0.00347222	5	319	2013-08-19 08:30:00	6.29167	2013-08-25	41505	6	afternoon	afternoon 6	40	36	76
319	2013-08-25	1899-12-31 15:35:00	2	31	31	y	16	0	0	4	3	23	0	0	0	0		2013-08-25 15:35:00	41511.7	0.03125	45	319	2013-08-19 08:30:00	6.29514	2013-08-25	41505	6	afternoon	afternoon 6	40	36	76
319	2013-08-25	1899-12-31 16:20:00	2	32	41	y	19	0	0	2	3	14	0	0	0	0		2013-08-25 16:20:00	41511.7	0.00347222	5	319	2013-08-19 08:30:00	6.32639	2013-08-25	41505	6	afternoon	afternoon 6	40	36	76
319	2013-08-25	1899-12-31 16:25:00	2	29	33	y	18	0	0	2	4	15	0	0	0	0		2013-08-25 16:25:00	41511.7	0.00347222	5	319	2013-08-19 08:30:00	6.32986	2013-08-25	41505	6	afternoon	afternoon 6	40	36	76
319	2013-08-25	1899-12-31 16:30:00	2	32	38	y	17	0	0	1	6	16	0	0	0	0		2013-08-25 16:30:00	41511.7	0.0486111	70	319	2013-08-19 08:30:00	6.33333	2013-08-25	41505	6	afternoon	afternoon 6	40	36	76
319	2013-08-25	1899-12-31 17:40:00	2	30	32	y	14	0	0	2	4	7	0	0	0	0		2013-08-25 17:40:00	41511.7	0.00347222	5	319	2013-08-19 08:30:00	6.38194	2013-08-25	41505	6	evening	evening 6	41	36	77
319	2013-08-25	1899-12-31 17:45:00	2	31	33	y	8	0	0	2	2	9	0	0	0	0		2013-08-25 17:45:00	41511.7	0.00347222	5	319	2013-08-19 08:30:00	6.38542	2013-08-25	41505	6	evening	evening 6	41	36	77
319	2013-08-25	1899-12-31 17:50:00	2	30	32	y	10	0	0	4	2	6	0	0	0	0		2013-08-25 17:50:00	41511.8	0.0277778	40	319	2013-08-19 08:30:00	6.38889	2013-08-25	41505	6	evening	evening 6	41	36	77
319	2013-08-25	1899-12-31 18:30:00	0	29	29	n	0	0	0	0	0	0	0	0	0	0		2013-08-25 18:30:00	41512.4	0.635417		319	2013-08-19 08:30:00	6.41667	2013-08-25	41505	6	evening	evening 6	41	36	77
319	2013-08-26	1899-12-31 09:45:00	0	23	26	n	0	0	0	0	0	0	0	0	0	0		2013-08-26 09:45:00	41512.4	0.0243056	35	319	2013-08-19 08:30:00	7.05208	2013-08-26	41505	7	morning	morning 7	43	42	85
319	2013-08-26	1899-12-31 10:20:00	0	31	32	n	0	0	0	0	0	0	0	0	0	0		2013-08-26 10:20:00	41512.4	0.0173611	25	319	2013-08-19 08:30:00	7.07639	2013-08-26	41505	7	morning	morning 7	43	42	85
319	2013-08-26	1899-12-31 10:45:00	2	28	33	y	3	0	0	2	0	10	0	0	0	0		2013-08-26 10:45:00	41512.5	0.00347222	5	319	2013-08-19 08:30:00	7.09375	2013-08-26	41505	7	morning	morning 7	44	42	86
319	2013-08-26	1899-12-31 10:50:00	2	28	33	y	8	0	0	4	0	6	0	0	0	0		2013-08-26 10:50:00	41512.5	0.00347222	5	319	2013-08-19 08:30:00	7.09722	2013-08-26	41505	7	morning	morning 7	44	42	86		sunny
319	2013-08-26	1899-12-31 10:55:00	2	31	36	y	11	0	0	4	0	9	0	0	0	1		2013-08-26 10:55:00	41512.5	0.03125	45	319	2013-08-19 08:30:00	7.10069	2013-08-26	41505	7	morning	morning 7	44	42	86
319	2013-08-26	1899-12-31 11:40:00	2	28	30	y	7	0	0	1	5	15	0	0	0	0		2013-08-26 11:40:00	41512.5	0.00347222	5	319	2013-08-19 08:30:00	7.13194	2013-08-26	41505	7	morning	morning 7	44	42	86
319	2013-08-26	1899-12-31 11:45:00	2	28	30	y	15	0	0	8	1	18	0	0	0	0		2013-08-26 11:45:00	41512.5	0.00347222	5	319	2013-08-19 08:30:00	7.13542	2013-08-26	41505	7	morning	morning 7	44	42	86
319	2013-08-26	1899-12-31 11:50:00	2	30	32	y	10	0	0	6	0	8	0	0	0	0	33	2013-08-26 11:50:00	41512.5	0.0347222	50	319	2013-08-19 08:30:00	7.13889	2013-08-26	41505	7	morning	morning 7	44	42	86
319	2013-08-26	1899-12-31 12:40:00	2	30	38	y	17	0	0	8	0	9	0	0	0	0		2013-08-26 12:40:00	41512.5	0.00347222	5	319	2013-08-19 08:30:00	7.17361	2013-08-26	41505	7	afternoon	afternoon 7	45	42	87
319	2013-08-26	1899-12-31 12:45:00	2	35	49	y	6	0	0	4	0	0	0	0	0	0		2013-08-26 12:45:00	41512.5	0.00347222	5	319	2013-08-19 08:30:00	7.17708	2013-08-26	41505	7	afternoon	afternoon 7	45	42	87
319	2013-08-26	1899-12-31 12:50:00	2	37	45	y	10	0	0	2	0	4	0	0	0	0		2013-08-26 12:50:00	41512.6	0.0208333	30	319	2013-08-19 08:30:00	7.18056	2013-08-26	41505	7	afternoon	afternoon 7	45	42	87
319	2013-08-26	1899-12-31 13:20:00	0	36	49	n	0	0	0	0	0	0	0	0	0	0		2013-08-26 13:20:00	41512.6	0.0243056	35	319	2013-08-19 08:30:00	7.20139	2013-08-26	41505	7	afternoon	afternoon 7	45	42	87
319	2013-08-26	1899-12-31 13:55:00	0	34	49	n	0	0	0	0	0	0	0	0	0	0		2013-08-26 13:55:00	41512.6	0.03125	45	319	2013-08-19 08:30:00	7.22569	2013-08-26	41505	7	afternoon	afternoon 7	45	42	87
319	2013-08-26	1899-12-31 14:40:00	0	38	47	n	0	0	0	0	0	0	0	0	0	0		2013-08-26 14:40:00	41512.7	0.0625	90	319	2013-08-19 08:30:00	7.25694	2013-08-26	41505	7	afternoon	afternoon 7	46	42	88
319	2013-08-26	1899-12-31 16:10:00	2	33	44	y	10	0	0	5	0	11	0	0	1	0		2013-08-26 16:10:00	41512.7	0.00347222	5	319	2013-08-19 08:30:00	7.31944	2013-08-26	41505	7	afternoon	afternoon 7	46	42	88
319	2013-08-26	1899-12-31 16:15:00	2	32	38	y	8	0	0	5	0	5	0	0	0	0		2013-08-26 16:15:00	41512.7	0.00347222	5	319	2013-08-19 08:30:00	7.32292	2013-08-26	41505	7	afternoon	afternoon 7	46	42	88		partially cloudy
319	2013-08-26	1899-12-31 16:20:00	2	30	33	y	10	0	0	4	1	9	0	0	0	0		2013-08-26 16:20:00	41512.7	0.0243056	35	319	2013-08-19 08:30:00	7.32639	2013-08-26	41505	7	afternoon	afternoon 7	46	42	88
319	2013-08-26	1899-12-31 16:55:00	2	34	40	y	10	0	0	5	0	10	0	0	0	0		2013-08-26 16:55:00	41512.7	0.00347222	5	319	2013-08-19 08:30:00	7.35069	2013-08-26	41505	7	afternoon	afternoon 7	47	42	89
319	2013-08-26	1899-12-31 17:00:00	2	35	44	y	15	0	0	7	2	13	0	0	0	0		2013-08-26 17:00:00	41512.7	0.00347222	5	319	2013-08-19 08:30:00	7.35417	2013-08-26	41505	7	evening	evening 7	47	42	89
319	2013-08-26	1899-12-31 17:05:00	2	36	40	y	12	0	0	3	4	8	0	0	0	0		2013-08-26 17:05:00	41512.7	0.0243056	35	319	2013-08-19 08:30:00	7.35764	2013-08-26	41505	7	evening	evening 7	47	42	89
319	2013-08-26	1899-12-31 17:40:00	2	31	33	y	14	0	0	3	2	8	0	0	0	0		2013-08-26 17:40:00	41512.7	0.00347222	5	319	2013-08-19 08:30:00	7.38194	2013-08-26	41505	7	evening	evening 7	47	42	89
319	2013-08-26	1899-12-31 17:45:00	2	31	31	y	12	0	0	3	3	5	0	0	0	0		2013-08-26 17:45:00	41512.7	0.00347222	5	319	2013-08-19 08:30:00	7.38542	2013-08-26	41505	7	evening	evening 7	47	42	89
319	2013-08-26	1899-12-31 17:50:00	2	32	34	y	8	0	0	0	3	5	0	0	0	0		2013-08-26 17:50:00	41512.8	0.0173611	25	319	2013-08-19 08:30:00	7.38889	2013-08-26	41505	7	evening	evening 7	47	42	89
319	2013-08-26	1899-12-31 18:15:00	0	28	31	n	0	0	0	0	0	0	0	0	0	0		2013-08-26 18:15:00	41513.4	0.659722		319	2013-08-19 08:30:00	7.40625	2013-08-26	41505	7	evening	evening 7	47	42	89
319	2013-08-27	1899-12-31 10:05:00	0	31	34	n	0	0	0	0	0	0	0	0	0	0		2013-08-27 10:05:00	41513.4	0.0277778	40	319	2013-08-19 08:30:00	8.06597	2013-08-27	41505	8	morning	monring 8	49	48	97
319	2013-08-27	1899-12-31 10:45:00	2	30	32	y	7	0	0	2	4	8	0	0	1	0		2013-08-27 10:45:00	41513.5	0.00347222	5	319	2013-08-19 08:30:00	8.09375	2013-08-27	41505	8	morning	monring 8	50	48	98
319	2013-08-27	1899-12-31 10:50:00	2	31	33	y	6	0	0	3	0	9	0	0	0	0		2013-08-27 10:50:00	41513.5	0.00347222	5	319	2013-08-19 08:30:00	8.09722	2013-08-27	41505	8	morning	monring 8	50	48	98
319	2013-08-27	1899-12-31 10:55:00	2	29	31	y	10	0	0	4	2	8	0	0	0	0		2013-08-27 10:55:00	41513.5	0.0277778	40	319	2013-08-19 08:30:00	8.10069	2013-08-27	41505	8	morning	monring 8	50	48	98
319	2013-08-27	1899-12-31 11:35:00	2	29	29	y	12	0	0	4	4	15	0	0	0	0		2013-08-27 11:35:00	41513.5	0.00347222	5	319	2013-08-19 08:30:00	8.12847	2013-08-27	41505	8	morning	monring 8	50	48	98
319	2013-08-27	1899-12-31 11:40:00	2	31	35	y	22	0	0	8	4	13	0	0	0	0		2013-08-27 11:40:00	41513.5	0.00347222	5	319	2013-08-19 08:30:00	8.13194	2013-08-27	41505	8	morning	monring 8	50	48	98
319	2013-08-27	1899-12-31 11:45:00	2	32	39	y	11	0	0	4	3	10	0	0	0	0	34	2013-08-27 11:45:00	41513.5	0.0277778	40	319	2013-08-19 08:30:00	8.13542	2013-08-27	41505	8	morning	monring 8	50	48	98
319	2013-08-27	1899-12-31 12:25:00	2	31	38	y	11	0	0	0	5	5	0	0	0	0		2013-08-27 12:25:00	41513.5	0.00347222	5	319	2013-08-19 08:30:00	8.16319	2013-08-27	41505	8	afternoon	afternoon 8	50	48	98
319	2013-08-27	1899-12-31 12:30:00	2	33	41	y	5	0	0	0	2	4	0	0	0	0		2013-08-27 12:30:00	41513.5	0.00347222	5	319	2013-08-19 08:30:00	8.16667	2013-08-27	41505	8	afternoon	afternoon 8	50	48	98		sunny
319	2013-08-27	1899-12-31 12:35:00	2	34	39	y	5	0	0	0	0	1	0	0	0	0		2013-08-27 12:35:00	41513.5	0.0138889	20	319	2013-08-19 08:30:00	8.17014	2013-08-27	41505	8	afternoon	afternoon 8	51	48	99
319	2013-08-27	1899-12-31 12:55:00	2	44	48	n	0	0	0	0	0	0	0	0	0	0		2013-08-27 12:55:00	41513.6	0.1	144	319	2013-08-19 08:30:00	8.18403	2013-08-27	41505	8	afternoon	afternoon 8	51	48	99
319	2013-08-27	1899-12-31 15:19:00	2	34	37	n	0	0	0	0	0	0	0	0	0	0		2013-08-27 15:19:00	41513.7	0.0194444	28	319	2013-08-19 08:30:00	8.28403	2013-08-27	41505	8	afternoon	afternoon 8	52	48	100
319	2013-08-27	1899-12-31 15:47:00	2	33	34	y	8	0	0	5	3	3	0	0	0	0		2013-08-27 15:47:00	41513.7	0.00555556	8	319	2013-08-19 08:30:00	8.30347	2013-08-27	41505	8	afternoon	afternoon 8	52	48	100
319	2013-08-27	1899-12-31 15:55:00	2	31	33	y	18	0	0	17	0	10	0	0	1	0		2013-08-27 15:55:00	41513.7	0.00347222	5	319	2013-08-19 08:30:00	8.30903	2013-08-27	41505	8	afternoon	afternoon 8	52	48	100		light rain
319	2013-08-27	1899-12-31 16:00:00	2	31	33	y	12	0	0	10	1	16	0	0	0	0		2013-08-27 16:00:00	41513.7	0.0472222	68	319	2013-08-19 08:30:00	8.3125	2013-08-27	41505	8	afternoon	afternoon 8	52	48	100
319	2013-08-27	1899-12-31 17:08:00	2	31	33	y	16	0	0	8	6	4	0	0	2	0	34	2013-08-27 17:08:00	41513.7	0.00902778	13	319	2013-08-19 08:30:00	8.35972	2013-08-27	41505	8	evening	evening 8	53	48	101
319	2013-08-27	1899-12-31 17:21:00	2	33	33	y	7	0	0	1	2	0	0	0	0	0		2013-08-27 17:21:00	41514.4	0.704167		319	2013-08-19 08:30:00	8.36875	2013-08-27	41505	8	evening	evening 8	53	48	101
319	2013-08-28	1899-12-31 10:15:00	2	34	39	y	6	0	0	0	2	7	0	0	0	0		2013-08-28 10:15:00	41514.4	0.00347222	5	319	2013-08-19 08:30:00	9.07292	2013-08-28	41505	9	morning	morning 9	54	54	108
319	2013-08-28	1899-12-31 10:20:00	2	31	38	y	4	0	0	1	2	8	0	0	0	0		2013-08-28 10:20:00	41514.4	0.00347222	5	319	2013-08-19 08:30:00	9.07639	2013-08-28	41505	9	morning	morning 9	54	54	108
319	2013-08-28	1899-12-31 10:25:00	2	32	34	y	3	0	0	0	0	4	0	0	0	0		2013-08-28 10:25:00	41514.5	0.0208333	30	319	2013-08-19 08:30:00	9.07986	2013-08-28	41505	9	morning	morning 9	54	54	108
319	2013-08-28	1899-12-31 10:55:00	2	33	37	y	11	0	0	4	1	7	0	0	0	0	34	2013-08-28 10:55:00	41514.5	0.00347222	5	319	2013-08-19 08:30:00	9.10069	2013-08-28	41505	9	morning	morning 9	55	54	109
319	2013-08-28	1899-12-31 11:00:00	2	34	39	y	3	0	0	1	1	6	0	0	0	0		2013-08-28 11:00:00	41514.5	0.00347222	5	319	2013-08-19 08:30:00	9.10417	2013-08-28	41505	9	morning	morning 9	55	54	109
319	2013-08-28	1899-12-31 11:05:00	2	34	37	y	7	0	0	3	2	7	0	0	0	0		2013-08-28 11:05:00	41514.5	0.0243056	35	319	2013-08-19 08:30:00	9.10764	2013-08-28	41505	9	morning	morning 9	55	54	109		sunny
319	2013-08-28	1899-12-31 11:40:00	2	32	37	y	14	0	0	11	1	12	0	0	0	0		2013-08-28 11:40:00	41514.5	0.00347222	5	319	2013-08-19 08:30:00	9.13194	2013-08-28	41505	9	morning	morning 9	55	54	109
319	2013-08-28	1899-12-31 11:45:00	2	32	38	y	10	0	0	3	4	10	0	0	0	0		2013-08-28 11:45:00	41514.5	0.00347222	5	319	2013-08-19 08:30:00	9.13542	2013-08-28	41505	9	morning	morning 9	55	54	109
319	2013-08-28	1899-12-31 11:50:00	2	32	38	y	11	0	0	2	3	10	0	0	0	0		2013-08-28 11:50:00	41514.5	0.0277778	40	319	2013-08-19 08:30:00	9.13889	2013-08-28	41505	9	morning	morning 9	55	54	109
319	2013-08-28	1899-12-31 12:30:00	2	29	34	y	3	0	0	0	1	7	0	0	0	0		2013-08-28 12:30:00	41514.5	0.00347222	5	319	2013-08-19 08:30:00	9.16667	2013-08-28	41505	9	afternoon	afternoon 9	55	54	109
319	2013-08-28	1899-12-31 12:35:00	2	30	34	y	6	0	0	1	3	5	0	0	0	0		2013-08-28 12:35:00	41514.5	0.00347222	5	319	2013-08-19 08:30:00	9.17014	2013-08-28	41505	9	afternoon	afternoon 9	56	54	110		cloudy
319	2013-08-28	1899-12-31 12:40:00	2	31	34	y	3	0	0	1	0	3	0	0	0	0		2013-08-28 12:40:00	41514.5	0.0173611	25	319	2013-08-19 08:30:00	9.17361	2013-08-28	41505	9	afternoon	afternoon 9	56	54	110
319	2013-08-28	1899-12-31 13:05:00	0	43	52	n	0	0	0	0	0	0	0	0	0	0		2013-08-28 13:05:00	41560.6	46.0104		319	2013-08-19 08:30:00	9.19097	2013-08-28	41505	9	afternoon	afternoon 9	56	54	110
403	2013-10-13	1899-12-31 13:20:00	2	33	34	y	36	0	0	2	7	29	0	0	0	0		2013-10-13 13:20:00	41560.6	0.00347222	5	403	2013-10-13 08:30:00	0.201389	2013-10-13	41560	0	afternoon	afternoon 0	3	0	3
403	2013-10-13	1899-12-31 13:25:00	2	31	34	y	37	0	0	0	8	21	0	0	0	0		2013-10-13 13:25:00	41560.6	0.00347222	5	403	2013-10-13 08:30:00	0.204861	2013-10-13	41560	0	afternoon	afternoon 0	3	0	3
403	2013-10-13	1899-12-31 13:30:00	2	32	34	y	32	0	0	0	9	30	0	0	0	0		2013-10-13 13:30:00	41560.6	0.0555556	80	403	2013-10-13 08:30:00	0.208333	2013-10-13	41560	0	afternoon	afternoon 0	3	0	3
403	2013-10-13	1899-12-31 14:50:00	2	36	44	y	2	0	0	0	0	2	0	0	0	0		2013-10-13 14:50:00	41560.6	0.00347222	5	403	2013-10-13 08:30:00	0.263889	2013-10-13	41560	0	afternoon	afternoon 0	4	0	4
403	2013-10-13	1899-12-31 14:55:00	2	37	48	y	2	0	0	0	0	1	0	0	0	0		2013-10-13 14:55:00	41560.6	0.00347222	5	403	2013-10-13 08:30:00	0.267361	2013-10-13	41560	0	afternoon	afternoon 0	4	0	4
403	2013-10-13	1899-12-31 15:00:00	0	36	48	n	0	0	0	0	0	0	0	0	0	0		2013-10-13 15:00:00	41561.5	0.840278		403	2013-10-13 08:30:00	0.270833	2013-10-13	41560	0	afternoon	afternoon 0	4	0	4
403	2013-10-14	1899-12-31 11:10:00	2	28	40	y	74	0	3	4	5	57	0	0	0	0		2013-10-14 11:10:00	41561.5	0.00347222	5	403	2013-10-13 08:30:00	1.11111	2013-10-14	41560	1	morning	morning 1	8	6	14
403	2013-10-14	1899-12-31 11:15:00	2	28	38	y	76	0	4	0	8	63	0	0	0	0		2013-10-14 11:15:00	41561.5	0.00347222	5	403	2013-10-13 08:30:00	1.11458	2013-10-14	41560	1	morning	morning 1	8	6	14
403	2013-10-14	1899-12-31 11:20:00	2	29	38	y	58	0	2	3	0	53	0	0	0	0		2013-10-14 11:20:00	41561.5	0.0347222	50	403	2013-10-13 08:30:00	1.11806	2013-10-14	41560	1	morning	morning 1	8	6	14
403	2013-10-14	1899-12-31 12:10:00	2	29	38	y	34	0	0	0	5	38	0	0	0	0		2013-10-14 12:10:00	41561.5	0.00347222	5	403	2013-10-13 08:30:00	1.15278	2013-10-14	41560	1	afternoon	afternoon 1	8	6	14
403	2013-10-14	1899-12-31 12:15:00	2	26	33	y	39	0	0	10	7	41	0	0	0	0		2013-10-14 12:15:00	41561.5	0.00347222	5	403	2013-10-13 08:30:00	1.15625	2013-10-14	41560	1	afternoon	afternoon 1	8	6	14
403	2013-10-14	1899-12-31 12:20:00	2	26	31	y	47	0	0	6	9	35	0	0	0	0		2013-10-14 12:20:00	41561.5	0.0277778	40	403	2013-10-13 08:30:00	1.15972	2013-10-14	41560	1	afternoon	afternoon 1	8	6	14
403	2013-10-14	1899-12-31 13:00:00	2	30	32	y	66	0	9	0	16	46	0	0	0	0		2013-10-14 13:00:00	41561.5	0.00347222	5	403	2013-10-13 08:30:00	1.1875	2013-10-14	41560	1	afternoon	afternoon 1	9	6	15
403	2013-10-14	1899-12-31 13:05:00	2	33	33	y	64	0	3	3	12	63	0	0	0	0		2013-10-14 13:05:00	41561.5	0.00347222	5	403	2013-10-13 08:30:00	1.19097	2013-10-14	41560	1	afternoon	afternoon 1	9	6	15
403	2013-10-14	1899-12-31 13:10:00	2	29	32	y	66	0	1	2	12	50	0	0	0	0		2013-10-14 13:10:00	41562.5	0.920139		403	2013-10-13 08:30:00	1.19444	2013-10-14	41560	1	afternoon	afternoon 1	9	6	15
403	2013-10-15	1899-12-31 11:15:00	2	27	30	y	110	0	0	24	6	99	0	0	0	0		2013-10-15 11:15:00	41562.5	0.00347222	5	403	2013-10-13 08:30:00	2.11458	2013-10-15	41560	2	morning	morning 2	14	12	26
403	2013-10-15	1899-12-31 11:20:00	2	29	32	y	97	0	0	16	4	95	0	0	0	0		2013-10-15 11:20:00	41562.5	0.00347222	5	403	2013-10-13 08:30:00	2.11806	2013-10-15	41560	2	morning	morning 2	14	12	26
403	2013-10-15	1899-12-31 11:25:00	2	28	30	y	92	0	0	29	5	82	0	0	0	0		2013-10-15 11:25:00	41562.5	0.0381944	55	403	2013-10-13 08:30:00	2.12153	2013-10-15	41560	2	morning	morning 2	14	12	26
403	2013-10-15	1899-12-31 12:20:00	2	29	32	y	90	0	0	16	6	89	0	0	0	0		2013-10-15 12:20:00	41562.5	0.00347222	5	403	2013-10-13 08:30:00	2.15972	2013-10-15	41560	2	afternoon	afternoon 2	14	12	26
403	2013-10-15	1899-12-31 12:25:00	2	28	32	y	99	0	0	27	8	92	0	0	0	0		2013-10-15 12:25:00	41562.5	0.00347222	5	403	2013-10-13 08:30:00	2.16319	2013-10-15	41560	2	afternoon	afternoon 2	14	12	26
403	2013-10-15	1899-12-31 12:30:00	2	28	32	y	91	0	0	23	6	78	0	0	0	0		2013-10-15 12:30:00	41562.5	0.0277778	40	403	2013-10-13 08:30:00	2.16667	2013-10-15	41560	2	afternoon	afternoon 2	15	12	27
403	2013-10-15	1899-12-31 13:10:00	2	29	31	y	98	0	0	18	4	100	0	0	0	0		2013-10-15 13:10:00	41562.6	0.00347222	5	403	2013-10-13 08:30:00	2.19444	2013-10-15	41560	2	afternoon	afternoon 2	15	12	27
403	2013-10-15	1899-12-31 13:15:00	2	26	29	y	130	0	0	29	9	119	0	0	0	0		2013-10-15 13:15:00	41562.6	0.00347222	5	403	2013-10-13 08:30:00	2.19792	2013-10-15	41560	2	afternoon	afternoon 2	15	12	27
403	2013-10-15	1899-12-31 13:20:00	2	28	30	y	103	0	0	20	5	107	0	0	0	0		2013-10-15 13:20:00	41563.5	0.982639		403	2013-10-13 08:30:00	2.20139	2013-10-15	41560	2	afternoon	afternoon 2	15	12	27
403	2013-10-16	1899-12-31 12:55:00	2	27	32	y	17	0	0	2	10	10	0	0	0	0		2013-10-16 12:55:00	41564.6	1.01389		403	2013-10-13 08:30:00	3.18403	2013-10-16	41560	3	afternoon	afternoon 3	21	18	39
403	2013-10-17	1899-12-31 13:15:00	2	29	40	y	15	0	0	1	4	4	0	0	0	0		2013-10-17 13:15:00	41564.6	0.00347222	5	403	2013-10-13 08:30:00	4.19792	2013-10-17	41560	4	afternoon	afternoon 4	27	24	51
403	2013-10-17	1899-12-31 13:20:00	2	30	35	y	7	0	0	1	5	6	0	0	0	0		2013-10-17 13:20:00	41564.6	0.0902778	130	403	2013-10-13 08:30:00	4.20139	2013-10-17	41560	4	afternoon	afternoon 4	27	24	51
403	2013-10-17	1899-12-31 15:30:00	2	30	35	y	3	0	0	0	1	4	0	0	0	0		2013-10-17 15:30:00	41564.7	0.0486111	70	403	2013-10-13 08:30:00	4.29167	2013-10-17	41560	4	afternoon	afternoon 4	28	24	52
403	2013-10-17	1899-12-31 16:40:00	2	34	44	y	4	0	0	0	0	4	0	0	0	0		2013-10-17 16:40:00	41564.7	0.00347222	5	403	2013-10-13 08:30:00	4.34028	2013-10-17	41560	4	afternoon	afternoon 4	29	24	53
403	2013-10-17	1899-12-31 16:45:00	2	37	38	y	4	0	0	2	1	2	0	0	0	0		2013-10-17 16:45:00	41566.5	1.8125		403	2013-10-13 08:30:00	4.34375	2013-10-17	41560	4	afternoon	afternoon 4	29	24	53
403	2013-10-19	1899-12-31 12:15:00	0	27	29	n	0	0	0	0	0	0	0	0	0	0		2013-10-19 12:15:00	41567.5	0.965278		403	2013-10-13 08:30:00	6.15625	2013-10-19	41560	6	afternoon	afternoon 6	38	36	74
403	2013-10-20	1899-12-31 11:25:00	2	24	24	y	4	0	0	2	1	3	0	0	0	0		2013-10-20 11:25:00	41567.5	0.00347222	5	403	2013-10-13 08:30:00	7.12153	2013-10-20	41560	7	morning	morning 7	44	42	86
403	2013-10-20	1899-12-31 11:30:00	2	23	24	y	2	0	0	0	0	1	0	0	0	0		2013-10-20 11:30:00	41567.5	0.00347222	5	403	2013-10-13 08:30:00	7.125	2013-10-20	41560	7	morning	morning 7	44	42	86
403	2013-10-20	1899-12-31 11:35:00	2	24	25	y	2	0	0	0	0	1	0	0	0	0		2013-10-20 11:35:00	41567.5	0.0381944	55	403	2013-10-13 08:30:00	7.12847	2013-10-20	41560	7	morning	morning 7	44	42	86
403	2013-10-20	1899-12-31 12:30:00	2	26	27	y	4	0	0	1	3	1	0	0	0	0		2013-10-20 12:30:00	41567.5	0.00347222	5	403	2013-10-13 08:30:00	7.16667	2013-10-20	41560	7	afternoon	afternoon 7	44	42	86
403	2013-10-20	1899-12-31 12:35:00	2	25	27	y	3	0	0	1	2	2	0	0	0	0		2013-10-20 12:35:00	41567.5	0.00347222	5	403	2013-10-13 08:30:00	7.17014	2013-10-20	41560	7	afternoon	afternoon 7	45	42	87
403	2013-10-20	1899-12-31 12:40:00	2	26	29	y	2	0	0	0	2	2	0	0	0	0		2013-10-20 12:40:00	41567.6	0.0347222	50	403	2013-10-13 08:30:00	7.17361	2013-10-20	41560	7	afternoon	afternoon 7	45	42	87
403	2013-10-20	1899-12-31 13:30:00	2	28	30	y	6	0	0	2	2	4	0	0	0	0		2013-10-20 13:30:00	41567.6	0.00347222	5	403	2013-10-13 08:30:00	7.20833	2013-10-20	41560	7	afternoon	afternoon 7	45	42	87
403	2013-10-20	1899-12-31 13:35:00	2	28	29	y	4	0	0	1	1	4	0	0	0	0		2013-10-20 13:35:00	41567.6	0.00347222	5	403	2013-10-13 08:30:00	7.21181	2013-10-20	41560	7	afternoon	afternoon 7	45	42	87
403	2013-10-20	1899-12-31 13:40:00	2	28	30	y	4	0	0	0	4	5	0	0	0	0		2013-10-20 13:40:00	41568.5	0.930556		403	2013-10-13 08:30:00	7.21528	2013-10-20	41560	7	afternoon	afternoon 7	45	42	87
403	2013-10-21	1899-12-31 12:00:00	2	27	32	y	4	0	0	1	1	1	0	0	0	0		2013-10-21 12:00:00	41568.5	0.00347222	5	403	2013-10-13 08:30:00	8.14583	2013-10-21	41560	8			50	48	98
403	2013-10-21	1899-12-31 12:05:00	2	28	31	y	3	0	0	1	2	8	0	0	0	0		2013-10-21 12:05:00	41568.5	0.00347222	5	403	2013-10-13 08:30:00	8.14931	2013-10-21	41560	8	afternoon	afternoon 8	50	48	98
403	2013-10-21	1899-12-31 12:10:00	2	28	31	y	7	0	0	0	4	5	0	0	0	0		2013-10-21 12:10:00	41568.5	0.0243056	35	403	2013-10-13 08:30:00	8.15278	2013-10-21	41560	8	afternoon	afternoon 8	50	48	98
403	2013-10-21	1899-12-31 12:45:00	2	29	33	y	8	0	0	4	1	5	0	0	0	0		2013-10-21 12:45:00	41568.5	0.00347222	5	403	2013-10-13 08:30:00	8.17708	2013-10-21	41560	8	afternoon	afternoon 8	51	48	99
403	2013-10-21	1899-12-31 12:50:00	2	28	32	y	3	0	0	0	1	1	0	0	0	0		2013-10-21 12:50:00	41568.5	0.00347222	5	403	2013-10-13 08:30:00	8.18056	2013-10-21	41560	8	afternoon	afternoon 8	51	48	99
403	2013-10-21	1899-12-31 12:55:00	2	28	32	y	4	0	0	1	2	5	0	0	0	0		2013-10-21 12:55:00	41568.6	0.0277778	40	403	2013-10-13 08:30:00	8.18403	2013-10-21	41560	8	afternoon	afternoon 8	51	48	99
403	2013-10-21	1899-12-31 13:35:00	2	31	34	y	5	0	0	1	3	4	0	0	0	0		2013-10-21 13:35:00	41568.6	0.00347222	5	403	2013-10-13 08:30:00	8.21181	2013-10-21	41560	8	afternoon	afternoon 8	51	48	99
403	2013-10-21	1899-12-31 13:40:00	2	28	32	y	2	0	0	0	0	5	0	0	0	0		2013-10-21 13:40:00	41568.6	0.00347222	5	403	2013-10-13 08:30:00	8.21528	2013-10-21	41560	8	afternoon	afternoon 8	51	48	99
403	2013-10-21	1899-12-31 13:45:00	2	30	33	y	6	0	0	1	5	6	0	0	0	0		2013-10-21 13:45:00	41568.6	0.03125	45	403	2013-10-13 08:30:00	8.21875	2013-10-21	41560	8	afternoon	afternoon 8	51	48	99
403	2013-10-21	1899-12-31 14:30:00	2	31	33	y	4	0	0	0	2	4	0	0	0	0		2013-10-21 14:30:00	41568.6	0.00347222	5	403	2013-10-13 08:30:00	8.25	2013-10-21	41560	8	afternoon	afternoon 8	52	48	100
403	2013-10-21	1899-12-31 14:35:00	2	31	33	y	4	0	0	0	1	4	0	0	0	0		2013-10-21 14:35:00	41568.6	0.00347222	5	403	2013-10-13 08:30:00	8.25347	2013-10-21	41560	8	afternoon	afternoon 8	52	48	100
403	2013-10-21	1899-12-31 14:40:00	2	31	33	y	3	0	0	1	1	1	0	0	0	0		2013-10-21 14:40:00	41569.5	0.902778		403	2013-10-13 08:30:00	8.25694	2013-10-21	41560	8	afternoon	afternoon 8	52	48	100
403	2013-10-22	1899-12-31 12:20:00	0	22	22	n	0	0	0	0	0	0	0	0	0	0	rainy	2013-10-22 12:20:00	41570.5	0.958333		403	2013-10-13 08:30:00	9.15972	2013-10-22	41560	9	afternoon	afternoon 9	55	54	109
403	2013-10-23	1899-12-31 11:20:00	0	17	21	n	0	0	0	0	0	0	0	0	0	0		2013-10-23 11:20:00	41570.5	0.0173611	25	403	2013-10-13 08:30:00	10.1181	2013-10-23	41560	10	morning	morning 10	58	60	118
403	2013-10-23	1899-12-31 11:45:00	2	21	27	y	2	0	0	0	1	7	0	0	0	0		2013-10-23 11:45:00	41570.5	0.00347222	5	403	2013-10-13 08:30:00	10.1354	2013-10-23	41560	10	morning	morning 10	58	60	118
403	2013-10-23	1899-12-31 11:50:00	2	22	31	y	8	0	0	3	4	9	0	0	0	0		2013-10-23 11:50:00	41570.5	0.00347222	5	403	2013-10-13 08:30:00	10.1389	2013-10-23	41560	10	morning	morning 10	58	60	118
403	2013-10-23	1899-12-31 11:55:00	2	21	32	y	2	0	0	1	0	4	0	0	0	0		2013-10-23 11:55:00	41570.5	0.0277778	40	403	2013-10-13 08:30:00	10.1424	2013-10-23	41560	10	morning	morning 10	58	60	118
403	2013-10-23	1899-12-31 12:35:00	2	18	20	y	4	0	0	0	2	2	0	0	0	0		2013-10-23 12:35:00	41570.5	0.00347222	5	403	2013-10-13 08:30:00	10.1701	2013-10-23	41560	10	afternoon	afternoon 10	59	60	119
403	2013-10-23	1899-12-31 12:40:00	2	18	20	y	4	0	0	0	1	2	0	0	0	0		2013-10-23 12:40:00	41570.5	0.00347222	5	403	2013-10-13 08:30:00	10.1736	2013-10-23	41560	10	afternoon	afternoon 10	59	60	119
403	2013-10-23	1899-12-31 12:45:00	2	18	21	y	4	0	0	1	1	4	0	0	0	0		2013-10-23 12:45:00	41570.6	0.0243056	35	403	2013-10-13 08:30:00	10.1771	2013-10-23	41560	10	afternoon	afternoon 10	59	60	119
403	2013-10-23	1899-12-31 13:20:00	2	21	35	y	7	0	0	2	3	4	0	0	0	0		2013-10-23 13:20:00	41570.6	0.00347222	5	403	2013-10-13 08:30:00	10.2014	2013-10-23	41560	10	afternoon	afternoon 10	59	60	119
403	2013-10-23	1899-12-31 13:25:00	2	19	34	y	1	0	0	0	0	4	0	0	0	0		2013-10-23 13:25:00	41570.6	0.00347222	5	403	2013-10-13 08:30:00	10.2049	2013-10-23	41560	10	afternoon	afternoon 10	59	60	119
403	2013-10-23	1899-12-31 13:30:00	2	20	34	y	4	0	0	2	0	5	0	0	0	0		2013-10-23 13:30:00	41570.6	0.0243056	35	403	2013-10-13 08:30:00	10.2083	2013-10-23	41560	10	afternoon	afternoon 10	59	60	119
403	2013-10-23	1899-12-31 14:05:00	2	30	34	y	5	0	0	0	2	3	0	0	0	0		2013-10-23 14:05:00	41570.6	0.00347222	5	403	2013-10-13 08:30:00	10.2326	2013-10-23	41560	10	afternoon	afternoon 10	59	60	119
403	2013-10-23	1899-12-31 14:10:00	2	30	32	y	5	0	0	0	3	1	0	0	0	0		2013-10-23 14:10:00	41570.6	0.00347222	5	403	2013-10-13 08:30:00	10.2361	2013-10-23	41560	10	afternoon	afternoon 10	59	60	119
403	2013-10-23	1899-12-31 14:15:00	2	30	35	y	4	0	0	0	2	3	0	0	0	0		2013-10-23 14:15:00	41571.5	0.902778		403	2013-10-13 08:30:00	10.2396	2013-10-23	41560	10	afternoon	afternoon 10	59	60	119
403	2013-10-24	1899-12-31 11:55:00	0	19	30	n	0	0	0	0	0	0	0	0	0	0		2013-10-24 11:55:00	41571.5	0.03125	45	403	2013-10-13 08:30:00	11.1424	2013-10-24	41560	11	morning	morning 11	64	66	130
403	2013-10-24	1899-12-31 12:40:00	2	20	25	y	3	0	0	2	0	3	0	0	0	0		2013-10-24 12:40:00	41571.5	0.00347222	5	403	2013-10-13 08:30:00	11.1736	2013-10-24	41560	11	afternoon	afternoon 11	65	66	131
403	2013-10-24	1899-12-31 12:45:00	2	17	26	y	3	0	0	1	1	4	0	0	0	0		2013-10-24 12:45:00	41571.5	0.00347222	5	403	2013-10-13 08:30:00	11.1771	2013-10-24	41560	11	afternoon	afternoon 11	65	66	131
403	2013-10-24	1899-12-31 12:50:00	2	17	22	y	2	0	0	2	0	4	0	0	0	0		2013-10-24 12:50:00	41449.7	-121.854		403	2013-10-13 08:30:00	11.1806	2013-10-24	41560	11	afternoon	afternoon 11	65	66	131	old mound closed
428	2013-06-24	1899-12-31 16:20:00	5	29	30	yes	4	0	0	0	1	4	0	0	0	0		2013-06-24 16:20:00	41449.7	0.0277778	40	428	2013-06-24 08:30:00	0.326389	2013-06-24	41449	0	afternoon	afternoon 0	4	0	4
428	2013-06-24	1899-12-31 17:00:00	5	29	30	yes	5	0	0	0	3	4	0	0		0		2013-06-24 17:00:00	41449.7	0.0208333	30	428	2013-06-24 08:30:00	0.354167	2013-06-24	41449	0	evening	evening 0	5	0	5
428	2013-06-24	1899-12-31 17:30:00	5	30	31	yes	6	0	0	0	4	3	0	0	0	0		2013-06-24 17:30:00	41449.8	0.0208333	30	428	2013-06-24 08:30:00	0.375	2013-06-24	41449	0	evening	evening 0	5	0	5
428	2013-06-24	1899-12-31 18:00:00	0	28	28	no	0	0	0	0	0	0	0	0	0	0		2013-06-24 18:00:00	41449.8	0.0138889	20	428	2013-06-24 08:30:00	0.395833	2013-06-24	41449	0	evening	evening 0	5	0	5
428	2013-06-24	1899-12-31 18:20:00	0	28	28	no	0	0	0	0	0	0	0	0	0	0		2013-06-24 18:20:00	41450.4	0.618056		428	2013-06-24 08:30:00	0.409722	2013-06-24	41449	0	evening	evening 0	5	0	5
428	2013-06-25	1899-12-31 09:10:00	0	25	27	no	0	0	0	0	0	0	0	0	0	0		2013-06-25 09:10:00	41450.4	0.01875	27	428	2013-06-24 08:30:00	1.02778	2013-06-25	41449	1	morning	morning 1	7	6	13
428	2013-06-25	1899-12-31 09:37:00	0	26	29	no	0	0	0	0	0	0	0	0	0	0		2013-06-25 09:37:00	41450.4	0.0263889	38	428	2013-06-24 08:30:00	1.04653	2013-06-25	41449	1	morning	morning 1	7	6	13
428	2013-06-25	1899-12-31 10:15:00	4	28	29	yes	3	0	0	1	0	4	0	0	0	0		2013-06-25 10:15:00	41450.5	0.0347222	50	428	2013-06-24 08:30:00	1.07292	2013-06-25	41449	1	morning	morning 1	7	6	13
428	2013-06-25	1899-12-31 11:05:00	2	29	35	yes	12	0	0	1	3	5	0	0	0	0		2013-06-25 11:05:00	41450.5	0.0208333	30	428	2013-06-24 08:30:00	1.10764	2013-06-25	41449	1	morning	morning 1	8	6	14
428	2013-06-25	1899-12-31 11:35:00	2	33	38	yes	17	0	0	1	2	22	0	0	0	0		2013-06-25 11:35:00	41450.7	0.232639	335	428	2013-06-24 08:30:00	1.12847	2013-06-25	41449	1	morning	morning 1	8	6	14
428	2013-06-25	1899-12-31 17:10:00	2	29	31	yes	13	0	0	0	3	7	0	0	0	0		2013-06-25 17:10:00	41450.7	0.0208333	30	428	2013-06-24 08:30:00	1.36111	2013-06-25	41449	1	evening	evening 1	11	6	17
428	2013-06-25	1899-12-31 17:40:00	2	28	30	yes	9	0	0	1	2	5	0	0	0	0		2013-06-25 17:40:00	41450.8	0.0138889	20	428	2013-06-24 08:30:00	1.38194	2013-06-25	41449	1	evening	evening 1	11	6	17
428	2013-06-25	1899-12-31 18:00:00	2	29	31	yes	7	0	0	0	0	3	0	0	0	0		2013-06-25 18:00:00	41451.4	0.635417		428	2013-06-24 08:30:00	1.39583	2013-06-25	41449	1	evening	evening 1	11	6	17
428	2013-06-26	1899-12-31 09:15:00	0	27	39	no	0	0	0	0	0	0	0	0	0	0	35	2013-06-26 09:15:00	41451.4	0.0173611	25	428	2013-06-24 08:30:00	2.03125	2013-06-26	41449	2	morning	morning 2	13	12	25
428	2013-06-26	1899-12-31 09:40:00	2	25	30	yes	9	0	0	0	2	2	0	0	0	0		2013-06-26 09:40:00	41451.4	0.0208333	30	428	2013-06-24 08:30:00	2.04861	2013-06-26	41449	2	morning	morning 2	13	12	25
428	2013-06-26	1899-12-31 10:10:00	2	26	27	yes	30	0	3	2	1	26	0	0	0	0		2013-06-26 10:10:00	41451.4	0.0208333	30	428	2013-06-24 08:30:00	2.06944	2013-06-26	41449	2	morning	morning 2	13	12	25
428	2013-06-26	1899-12-31 10:40:00	2	28	31	yes	38	0	1	0	5	25	0	0	0	0		2013-06-26 10:40:00	41451.5	0.0243056	35	428	2013-06-24 08:30:00	2.09028	2013-06-26	41449	2	morning	morning 2	14	12	26
428	2013-06-26	1899-12-31 11:15:00	2	31	37	yes	29	0	1	3	0	26	0	0	0	0		2013-06-26 11:15:00	41451.5	0.0208333	30	428	2013-06-24 08:30:00	2.11458	2013-06-26	41449	2	morning	morning 2	14	12	26
428	2013-06-26	1899-12-31 11:45:00	2	30	35	yes	19	0	0	0	5	14	0	0	0	0		2013-06-26 11:45:00	41451.5	0.01875	27	428	2013-06-24 08:30:00	2.13542	2013-06-26	41449	2	morning	morning 2	14	12	26
428	2013-06-26	1899-12-31 12:12:00	2	31	46	yes	6	0	0	0	0	2	0	0	0	0		2013-06-26 12:12:00	41451.5	0.0159722	23	428	2013-06-24 08:30:00	2.15417	2013-06-26	41449	2	afternoon	afternoon 2	14	12	26
428	2013-06-26	1899-12-31 12:35:00	2	30	38	yes	6	0	0	1	1	5	0	0	0	0		2013-06-26 12:35:00	41451.7	0.158333	228	428	2013-06-24 08:30:00	2.17014	2013-06-26	41449	2	afternoon	afternoon 2	15	12	27
428	2013-06-26	1899-12-31 16:23:00	2	38	40	yes	21	0	0	3	0	29	0	0	1	0		2013-06-26 16:23:00	41451.7	0.0340278	49	428	2013-06-24 08:30:00	2.32847	2013-06-26	41449	2	afternoon	afternoon 2	16	12	28
428	2013-06-26	1899-12-31 17:12:00	2	32	34	yes	28	0	0	3	0	29	0	0	0	0		2013-06-26 17:12:00	41451.7	0.0305556	44	428	2013-06-24 08:30:00	2.3625	2013-06-26	41449	2	evening	evening 2	17	12	29
428	2013-06-26	1899-12-31 17:56:00	2	35	42	yes	28	0	2	2	3	17	0	0	0	0		2013-06-26 17:56:00	41452.4	0.636111		428	2013-06-24 08:30:00	2.39306	2013-06-26	41449	2	evening	evening 2	17	12	29
428	2013-06-27	1899-12-31 09:12:00	0	27	28	no	0	0	0	0	0	0	0	0	0	0	37.5	2013-06-27 09:12:00	41452.4	0.0159722	23	428	2013-06-24 08:30:00	3.02917	2013-06-27	41449	3	morning	morning 3	19	18	37
428	2013-06-27	1899-12-31 09:35:00	2	26	29	yes	8	0	0	0	0	6	0	0	0	0		2013-06-27 09:35:00	41452.4	0.0243056	35	428	2013-06-24 08:30:00	3.04514	2013-06-27	41449	3	morning	morning 3	19	18	37
428	2013-06-27	1899-12-31 10:10:00	2	29	33	yes	83	0	7	5	0	41	0	0	0	0		2013-06-27 10:10:00	41452.4	0.0208333	30	428	2013-06-24 08:30:00	3.06944	2013-06-27	41449	3	morning	morning 3	19	18	37
428	2013-06-27	1899-12-31 10:40:00	2	28	31	yes	77	0	11	3	4	42	0	0	0	0		2013-06-27 10:40:00	41452.5	0.0277778	40	428	2013-06-24 08:30:00	3.09028	2013-06-27	41449	3	morning	morning 3	20	18	38
428	2013-06-27	1899-12-31 11:20:00	2	35	38	yes	42	0	5	0	3	18	0	0	0	0		2013-06-27 11:20:00	41452.5	0.0173611	25	428	2013-06-24 08:30:00	3.11806	2013-06-27	41449	3	morning	morning 3	20	18	38
428	2013-06-27	1899-12-31 11:45:00	2	31	42	yes	20	0	0	2	5	8	0	0	0	0		2013-06-27 11:45:00	41452.5	0.0173611	25	428	2013-06-24 08:30:00	3.13542	2013-06-27	41449	3	morning	morning 3	20	18	38
428	2013-06-27	1899-12-31 12:10:00	2	32	40	yes	15	0	0	1	3	8	0	0	0	0		2013-06-27 12:10:00	41452.5	0.0104167	15	428	2013-06-24 08:30:00	3.15278	2013-06-27	41449	3	afternoon	afternoon 3	20	18	38
428	2013-06-27	1899-12-31 12:25:00	0	36	41	no	0	0	0	0	0	0	0	0	0	0		2013-06-27 12:25:00	41452.7	0.163194	235	428	2013-06-24 08:30:00	3.16319	2013-06-27	41449	3	afternoon	afternoon 3	20	18	38
428	2013-06-27	1899-12-31 16:20:00	2	42	46	yes	5	0	0	2	0	7	0	0	0	0		2013-06-27 16:20:00	41452.7	0.025	36	428	2013-06-24 08:30:00	3.32639	2013-06-27	41449	3	afternoon	afternoon 3	22	18	40
428	2013-06-27	1899-12-31 16:56:00	2	38	40	yes	30	0	6	0	3	32	0	1	0	0		2013-06-27 16:56:00	41452.7	0.0270833	39	428	2013-06-24 08:30:00	3.35139	2013-06-27	41449	3	afternoon	afternoon 3	23	18	41
428	2013-06-27	1899-12-31 17:35:00	2	36	38	yes	39	0	4	5	5	49	0	0	0	1		2013-06-27 17:35:00	41452.8	0.0277778	40	428	2013-06-24 08:30:00	3.37847	2013-06-27	41449	3	evening	evening 3	23	18	41
428	2013-06-27	1899-12-31 18:15:00	2	33	34	yes	50	0	2	2	6	34	0	0	0	0		2013-06-27 18:15:00	41452.8	0.0256944	37	428	2013-06-24 08:30:00	3.40625	2013-06-27	41449	3	evening	evening 3	23	18	41
428	2013-06-27	1899-12-31 18:52:00	2	32	32	yes	13	0	1	0	2	6	0	0	0	0		2013-06-27 18:52:00	41452.8	0.0194444	28	428	2013-06-24 08:30:00	3.43194	2013-06-27	41449	3	evening	evening 3	24	18	42
428	2013-06-27	1899-12-31 19:20:00	2	31	32	yes	2	0	0	2	0	3	0	0	0	0		2013-06-27 19:20:00	41452.8	0.0173611	25	428	2013-06-24 08:30:00	3.45139	2013-06-27	41449	3	evening	evening 3	24	18	42
428	2013-06-27	1899-12-31 19:45:00	0	31	31	no	0	0	0	0	0	0	0	0	0	0		2013-06-27 19:45:00	41453.4	0.569444		428	2013-06-24 08:30:00	3.46875	2013-06-27	41449	3	evening	evening 3	24	18	42
428	2013-06-28	1899-12-31 09:25:00	2	31	35	yes	58	0	11	1	1	31	0	0	0	0	38	2013-06-28 09:25:00	41453.4	0.0208333	30	428	2013-06-24 08:30:00	4.03819	2013-06-28	41449	4	morning	morning 4	25	24	49
428	2013-06-28	1899-12-31 09:55:00	2	32	33	yes	43	0	7	3	1	12	0	0	0	0		2013-06-28 09:55:00	41453.4	0.0208333	30	428	2013-06-24 08:30:00	4.05903	2013-06-28	41449	4	morning	morning 4	25	24	49
428	2013-06-28	1899-12-31 10:25:00	2	30	30	yes	24	0	3	5	2	21	0	0	0	0		2013-06-28 10:25:00	41453.5	0.0208333	30	428	2013-06-24 08:30:00	4.07986	2013-06-28	41449	4	morning	morning 4	25	24	49
428	2013-06-28	1899-12-31 10:55:00	2	29	29	yes	36	0	2	4	10	16	0	0	0	0		2013-06-28 10:55:00	41453.5	0.0173611	25	428	2013-06-24 08:30:00	4.10069	2013-06-28	41449	4	morning	morning 4	26	24	50
428	2013-06-28	1899-12-31 11:20:00	2	28	29	yes	29	0	2	6	4	5	0	0	0	0		2013-06-28 11:20:00	41453.5	0.0208333	30	428	2013-06-24 08:30:00	4.11806	2013-06-28	41449	4	morning	morning 4	26	24	50
428	2013-06-28	1899-12-31 11:50:00	2	33	38	yes	32	0	0	0	5	14	0	0	0	0		2013-06-28 11:50:00	41453.5	0.0208333	30	428	2013-06-24 08:30:00	4.13889	2013-06-28	41449	4	morning	morning 4	26	24	50
428	2013-06-28	1899-12-31 12:20:00	2	32	42	yes	25	0	0	2	2	14	0	0	0	0		2013-06-28 12:20:00	41453.5	0.0173611	25	428	2013-06-24 08:30:00	4.15972	2013-06-28	41449	4	afternoon	afternoon 4	26	24	50
428	2013-06-28	1899-12-31 12:45:00	2	33	36	yes	36	0	0	6	2	17	0	0	0	0		2013-06-28 12:45:00	41453.5	0.0173611	25	428	2013-06-24 08:30:00	4.17708	2013-06-28	41449	4	afternoon	afternoon 4	27	24	51
428	2013-06-28	1899-12-31 13:10:00	2	34	37	yes	11	0	0	1	1	7	0	0	0	0		2013-06-28 13:10:00	41453.7	0.135417	195	428	2013-06-24 08:30:00	4.19444	2013-06-28	41449	4	afternoon	afternoon 4	27	24	51
428	2013-06-28	1899-12-31 16:25:00	2	29	30	yes	21	1	1	6	0	8	0	0	0	0		2013-06-28 16:25:00	41453.7	0.0173611	25	428	2013-06-24 08:30:00	4.32986	2013-06-28	41449	4	afternoon	afternoon 4	28	24	52
428	2013-06-28	1899-12-31 16:50:00	2	30	30	yes	16	1	1	2	1	11	0	0	0	0		2013-06-28 16:50:00	41453.7	0.0173611	25	428	2013-06-24 08:30:00	4.34722	2013-06-28	41449	4	afternoon	afternoon 4	29	24	53
428	2013-06-28	1899-12-31 17:15:00	2	30	31	yes	15	1	1	2	0	5	0	0	0	0		2013-06-28 17:15:00	41453.7	0.0173611	25	428	2013-06-24 08:30:00	4.36458	2013-06-28	41449	4	evening	eveing 4	29	24	53
428	2013-06-28	1899-12-31 17:40:00	2	29	30	yes	14	0	3	0	4	4	0	0	0	0		2013-06-28 17:40:00	41453.8	0.0208333	30	428	2013-06-24 08:30:00	4.38194	2013-06-28	41449	4	evening	eveing 4	29	24	53
428	2013-06-28	1899-12-31 18:10:00	2	30	31	yes	7	0	0	0	1	1	0	0	0	0		2013-06-28 18:10:00	41454.6	0.809028		428	2013-06-24 08:30:00	4.40278	2013-06-28	41449	4	evening	eveing 4	29	24	53
428	2013-06-29	1899-12-31 13:35:00	2	26	29	yes	26	1	6	2	5	15	1	0	0	0		2013-06-29 13:35:00	41454.6	0.0208333	30	428	2013-06-24 08:30:00	5.21181	2013-06-29	41449	5	afternoon	afternoon 5	33	30	63
428	2013-06-29	1899-12-31 14:05:00	2	29	31	yes	22	1	4	0	4	21	0	0	0	0		2013-06-29 14:05:00	41454.6	0.0208333	30	428	2013-06-24 08:30:00	5.23264	2013-06-29	41449	5	afternoon	afternoon 5	33	30	63
428	2013-06-29	1899-12-31 14:35:00	2	31	36	yes	31	0	1	0	16	15	0	0	0	0		2013-06-29 14:35:00	41454.6	0.0243056	35	428	2013-06-24 08:30:00	5.25347	2013-06-29	41449	5	afternoon	afternoon 5	34	30	64
428	2013-06-29	1899-12-31 15:10:00	2	30	33	yes	30	0	1	1	8	10	0	0	0	0		2013-06-29 15:10:00	41454.7	0.0208333	30	428	2013-06-24 08:30:00	5.27778	2013-06-29	41449	5	afternoon	afternoon 5	34	30	64
428	2013-06-29	1899-12-31 15:40:00	2	28	29	yes	17	3	2	0	5	8	0	0	0	0		2013-06-29 15:40:00	41454.7	0.0208333	30	428	2013-06-24 08:30:00	5.29861	2013-06-29	41449	5	afternoon	afternoon 5	34	30	64
428	2013-06-29	1899-12-31 16:10:00	2	29	31	yes	34	5	3	0	7	5	0	0	0	0		2013-06-29 16:10:00	41454.7	0.0208333	30	428	2013-06-24 08:30:00	5.31944	2013-06-29	41449	5	afternoon	afternoon 5	34	30	64
428	2013-06-29	1899-12-31 16:40:00	2	32	34	yes	27	2	3	1	8	9	0	0	0	0		2013-06-29 16:40:00	41454.7	0.0208333	30	428	2013-06-24 08:30:00	5.34028	2013-06-29	41449	5	afternoon	afternoon 5	35	30	65
428	2013-06-29	1899-12-31 17:10:00	2	28	29	yes	19	0	0	2	3	6	0	0	0	0		2013-06-29 17:10:00	41455.4	0.711806		428	2013-06-24 08:30:00	5.36111	2013-06-29	41449	5	evening	evening 5	35	30	65
428	2013-06-30	1899-12-31 10:15:00	2	27	28	yes	14	0	4	0	1	10	0	0	1	0		2013-06-30 10:15:00	41455.5	0.0277778	40	428	2013-06-24 08:30:00	6.07292	2013-06-30	41449	6	morning	morning 6	37	36	73
428	2013-06-30	1899-12-31 10:55:00	2	28	30	yes	15	0	2	0	3	9	0	0	0	0		2013-06-30 10:55:00	41455.5	0.0256944	37	428	2013-06-24 08:30:00	6.10069	2013-06-30	41449	6	morning	morning 6	38	36	74
428	2013-06-30	1899-12-31 11:32:00	2	29	30	yes	16	0	3	0	3	8	0	0	0	0		2013-06-30 11:32:00	41455.7	0.2	288	428	2013-06-24 08:30:00	6.12639	2013-06-30	41449	6	morning	morning 6	38	36	74
428	2013-06-30	1899-12-31 16:20:00	2	30	32	yes	24	0	0	2	7	20	0	0	0	0		2013-06-30 16:20:00	41455.7	0.0291667	42	428	2013-06-24 08:30:00	6.32639	2013-06-30	41449	6	afternoon	afternoon 6	40	36	76
428	2013-06-30	1899-12-31 17:02:00	2	29	31	yes	23	0	1	1	10	18	0	0	0	0		2013-06-30 17:02:00	41455.7	0.0284722	41	428	2013-06-24 08:30:00	6.35556	2013-06-30	41449	6	evening	evening 6	41	36	77
428	2013-06-30	1899-12-31 17:43:00	2	31	33	yes	20	0	0	1	12	10	0	0	0	0		2013-06-30 17:43:00	41455.8	0.0236111	34	428	2013-06-24 08:30:00	6.38403	2013-06-30	41449	6	evening	evening 6	41	36	77
428	2013-06-30	1899-12-31 18:17:00	2	29	31	yes	6	0	0	0	3	4	0	0	0	0		2013-06-30 18:17:00	41456.4	0.628472		428	2013-06-24 08:30:00	6.40764	2013-06-30	41449	6	evening	evening 6	41	36	77
428	2013-07-01	1899-12-31 09:22:00	0	27	28	no	0	0	0	0	0	0	0	0	0	0		2013-07-01 09:22:00	41456.4	0.0541667	78	428	2013-06-24 08:30:00	7.03611	2013-07-01	41449	7	morning	morning 7	43	42	85
428	2013-07-01	1899-12-31 10:40:00	0	27	30	no	0	0	0	0	0	0	0	0	0	0		2013-07-01 10:40:00	41456.7	0.232639	335	428	2013-06-24 08:30:00	7.09028	2013-07-01	41449	7	morning	morning 7	44	42	86
428	2013-07-01	1899-12-31 16:15:00	0	29	31	no	0	0	0	0	0	0	0	0	0	0		2013-07-01 16:15:00	41456.7	0.03125	45	428	2013-06-24 08:30:00	7.32292	2013-07-01	41449	7	afternoon	afternoon 7	46	42	88
428	2013-07-01	1899-12-31 17:00:00	0	29	29	no	0	0	0	0	0	0	0	0	0	0		2013-07-01 17:00:00	41456.7	0.0138889	20	428	2013-06-24 08:30:00	7.35417	2013-07-01	41449	7	evening	evening 7	47	42	89
428	2013-07-01	1899-12-31 17:20:00	0	28	28	no	0	0	0	0	0	0	0	0	0	0		2013-07-01 17:20:00	41456.8	0.03125	45	428	2013-06-24 08:30:00	7.36806	2013-07-01	41449	7	evening	evening 7	47	42	89
428	2013-07-01	1899-12-31 18:05:00	0	28	28	no	0	0	0	0	0	0	0	0	0	0		2013-07-01 18:05:00	41457.4	0.631944	910	428	2013-06-24 08:30:00	7.39931	2013-07-01	41449	7	evening	evening 7	47	42	89
428	2013-07-02	1899-12-31 09:15:00	0	26	27	no	0	0	0	0	0	0	0	0	0	0	40	2013-07-02 09:15:00	41457.4	0.03125	45	428	2013-06-24 08:30:00	8.03125	2013-07-02	41449	8	morning	monring 8	49	48	97
428	2013-07-02	1899-12-31 10:00:00	0	28	29	no	0	0	0	0	0	0	0	0	0	0		2013-07-02 10:00:00	41499.5	42.1146		428	2013-06-24 08:30:00	8.0625	2013-07-02	41449	8	morning	monring 8	49	48	97
428	2013-08-13	1899-12-31 12:45:00	2	29	31	y	20	0	0	0	0	12	0	0	0	0		2013-08-13 12:45:00	41499.5	0.00347222	5	428	2013-08-13 08:30:00	0.177083	2013-08-13	41499	0	afternoon	afternoon 0	3	0	3
428	2013-08-13	1899-12-31 12:50:00	2	31	39	y	13	0	0	0	0	10	0	0	0	0		2013-08-13 12:50:00	41499.5	0.00347222	5	428	2013-08-13 08:30:00	0.180556	2013-08-13	41499	0	afternoon	afternoon 0	3	0	3
428	2013-08-13	1899-12-31 12:55:00	2	31	37	y	18	0	0	0	0	12	0	0	0	0	30	2013-08-13 12:55:00	41499.6	0.0208333	30	428	2013-08-13 08:30:00	0.184028	2013-08-13	41499	0	afternoon	afternoon 0	3	0	3
428	2013-08-13	1899-12-31 13:25:00	0	28	29	n	0	0	0	0	0	0	0	0	0	0		2013-08-13 13:25:00	41499.7	0.118056	170	428	2013-08-13 08:30:00	0.204861	2013-08-13	41499	0	afternoon	afternoon 0	3	0	3
428	2013-08-13	1899-12-31 16:15:00	0	34	38	n	0	0	0	0	0	0	0	0	0	0		2013-08-13 16:15:00	41499.7	0.0173611	25	428	2013-08-13 08:30:00	0.322917	2013-08-13	41499	0	afternoon	afternoon 0	4	0	4
428	2013-08-13	1899-12-31 16:40:00	0	32	38	n	0	0	0	0	0	0	0	0	0	0		2013-08-13 16:40:00	41499.7	0.0277778	40	428	2013-08-13 08:30:00	0.340278	2013-08-13	41499	0	afternoon	afternoon 0	5	0	5
428	2013-08-13	1899-12-31 17:20:00	0	32	34	n	0	0	0	0	0	0	0	0	0	0		2013-08-13 17:20:00	41499.7	0.00347222	5	428	2013-08-13 08:30:00	0.368056	2013-08-13	41499	0	evening	evening 0	5	0	5
428	2013-08-13	1899-12-31 17:25:00	0	34	36	n	0	0	0	0	0	0	0	0	0	0		2013-08-13 17:25:00	41500.4	0.694444		428	2013-08-13 08:30:00	0.371528	2013-08-13	41499	0	evening	evening 0	5	0	5
428	2013-08-14	1899-12-31 10:05:00	0	29	31	n	0	0	0	0	0	0	0	0	0	0		2013-08-14 10:05:00	41500.4	0.0208333	30	428	2013-08-13 08:30:00	1.06597	2013-08-14	41499	1	morning	morning 1	7	6	13
428	2013-08-14	1899-12-31 10:35:00	2	30	32	y	16	0	0	0	0	32	0	0	0	1		2013-08-14 10:35:00	41500.4	0.00347222	5	428	2013-08-13 08:30:00	1.08681	2013-08-14	41499	1	morning	morning 1	8	6	14
428	2013-08-14	1899-12-31 10:40:00	2	29	32	y	42	0	0	2	2	33	0	0	0	0		2013-08-14 10:40:00	41500.4	0.00347222	5	428	2013-08-13 08:30:00	1.09028	2013-08-14	41499	1	morning	morning 1	8	6	14
428	2013-08-14	1899-12-31 10:45:00	2	30	32	y	27	0	0	1	3	30	0	0	0	0		2013-08-14 10:45:00	41500.5	0.0208333	30	428	2013-08-13 08:30:00	1.09375	2013-08-14	41499	1	morning	morning 1	8	6	14
428	2013-08-14	1899-12-31 11:15:00	2	32	36	y	16	0	0	0	2	27	0	0	0	0		2013-08-14 11:15:00	41500.5	0.00347222	5	428	2013-08-13 08:30:00	1.11458	2013-08-14	41499	1	morning	morning 1	8	6	14
428	2013-08-14	1899-12-31 11:20:00	2	30	34	y	18	0	0	0	0	28	0	0	0	0		2013-08-14 11:20:00	41500.5	0.00347222	5	428	2013-08-13 08:30:00	1.11806	2013-08-14	41499	1	morning	morning 1	8	6	14
428	2013-08-14	1899-12-31 11:25:00	2	31	34	y	17	0	0	1	3	21	0	0	0	0		2013-08-14 11:25:00	41500.5	0.0277778	40	428	2013-08-13 08:30:00	1.12153	2013-08-14	41499	1	morning	morning 1	8	6	14
428	2013-08-14	1899-12-31 12:05:00	2	38	43	y	15	0	0	0	1	10	0	0	0	0		2013-08-14 12:05:00	41500.5	0.00347222	5	428	2013-08-13 08:30:00	1.14931	2013-08-14	41499	1	afternoon	afternoon 1	8	6	14
428	2013-08-14	1899-12-31 12:10:00	2	34	37	y	11	0	0	0	0	21	0	0	0	0		2013-08-14 12:10:00	41500.5	0.00347222	5	428	2013-08-13 08:30:00	1.15278	2013-08-14	41499	1	afternoon	afternoon 1	8	6	14
428	2013-08-14	1899-12-31 12:15:00	2	33	36	y	19	0	0	0	3	21	0	0	0	0		2013-08-14 12:15:00	41500.5	0.0208333	30	428	2013-08-13 08:30:00	1.15625	2013-08-14	41499	1	afternoon	afternoon 1	8	6	14
428	2013-08-14	1899-12-31 12:45:00	2	34	38	y	10	0	0	0	2	6	0	0	0	0		2013-08-14 12:45:00	41500.5	0.00347222	5	428	2013-08-13 08:30:00	1.17708	2013-08-14	41499	1	afternoon	afternoon 1	9	6	15
428	2013-08-14	1899-12-31 12:50:00	0	36	40	n	0	0	0	0	0	0	0	0	0	0		2013-08-14 12:50:00	41500.7	0.201389	290	428	2013-08-13 08:30:00	1.18056	2013-08-14	41499	1	afternoon	afternoon 1	9	6	15
428	2013-08-14	1899-12-31 17:40:00	2	28	29	y	17	0	0	1	5	17	0	0	0	2	32	2013-08-14 17:40:00	41500.7	0.00347222	5	428	2013-08-13 08:30:00	1.38194	2013-08-14	41499	1	evening	evening 1	11	6	17
428	2013-08-14	1899-12-31 17:45:00	2	28	29	y	14	0	0	0	4	9	0	0	0	1		2013-08-14 17:45:00	41500.7	0.00347222	5	428	2013-08-13 08:30:00	1.38542	2013-08-14	41499	1	evening	evening 1	11	6	17		cloudy
428	2013-08-14	1899-12-31 17:50:00	2	28	30	y	12	0	0	0	1	12	0	0	0	0		2013-08-14 17:50:00	41500.8	0.0194444	28	428	2013-08-13 08:30:00	1.38889	2013-08-14	41499	1	evening	evening 1	11	6	17
428	2013-08-14	1899-12-31 18:18:00	2	27	28	y	1	0	0	0	0	0	0	0	0	0		2013-08-14 18:18:00	41501.5	0.70625		428	2013-08-13 08:30:00	1.40833	2013-08-14	41499	1	evening	evening 1	11	6	17
428	2013-08-15	1899-12-31 11:15:00	2	29	32	y	60	0	2	0	20	36	0	0	0	0		2013-08-15 11:15:00	41501.5	0.00347222	5	428	2013-08-13 08:30:00	2.11458	2013-08-15	41499	2	morning	morning 2	14	12	26		cloudy
428	2013-08-15	1899-12-31 11:20:00	2	27	29	y	56	0	6	0	7	30	0	0	0	1		2013-08-15 11:20:00	41501.5	0.00347222	5	428	2013-08-13 08:30:00	2.11806	2013-08-15	41499	2	morning	morning 2	14	12	26
428	2013-08-15	1899-12-31 11:25:00	2	31	31	y	47	0	5	1	14	45	0	0	0	0		2013-08-15 11:25:00	41501.5	0.00694444	10	428	2013-08-13 08:30:00	2.12153	2013-08-15	41499	2	morning	morning 2	14	12	26		overcast
428	2013-08-15	1899-12-31 11:35:00	2	29	33	y	47	0	1	1	11	38	0	0	0	1		2013-08-15 11:35:00	41501.5	0.0416667	60	428	2013-08-13 08:30:00	2.12847	2013-08-15	41499	2	morning	morning 2	14	12	26
428	2013-08-15	1899-12-31 12:35:00	2	29	34	y	17	0	0	1	8	24	0	0	0	0		2013-08-15 12:35:00	41501.5	0.00347222	5	428	2013-08-13 08:30:00	2.17014	2013-08-15	41499	2	afternoon	afternoon 2	15	12	27
428	2013-08-15	1899-12-31 12:40:00	2	28	31	y	28	0	0	2	11	13	0	0	0	0		2013-08-15 12:40:00	41501.5	0.00347222	5	428	2013-08-13 08:30:00	2.17361	2013-08-15	41499	2	afternoon	afternoon 2	15	12	27
428	2013-08-15	1899-12-31 12:45:00	2	28	30	y	17	0	0	0	6	3	0	0	0	0	32	2013-08-15 12:45:00	41501.7	0.186111	268	428	2013-08-13 08:30:00	2.17708	2013-08-15	41499	2	afternoon	afternoon 2	15	12	27
428	2013-08-15	1899-12-31 17:13:00	2	28	30	y	24	0	2	4	5	12	0	0	0	1		2013-08-15 17:13:00	41501.7	0.00347222	5	428	2013-08-13 08:30:00	2.36319	2013-08-15	41499	2	evening	evening 2	17	12	29
428	2013-08-15	1899-12-31 17:18:00	2	30	32	y	21	0	3	4	4	16	0	0	0	0		2013-08-15 17:18:00	41501.7	0.00347222	5	428	2013-08-13 08:30:00	2.36667	2013-08-15	41499	2	evening	evening 2	17	12	29
428	2013-08-15	1899-12-31 17:23:00	2	30	33	y	20	0	1	6	6	13	0	0	0	0		2013-08-15 17:23:00	41501.8	0.0326389	47	428	2013-08-13 08:30:00	2.37014	2013-08-15	41499	2	evening	evening 2	17	12	29
428	2013-08-15	1899-12-31 18:10:00	2	28	30	y	3	0	1	2	0	2	0	0	0	0		2013-08-15 18:10:00	41501.8	0.00347222	5	428	2013-08-13 08:30:00	2.40278	2013-08-15	41499	2	evening	evening 2	17	12	29
428	2013-08-15	1899-12-31 18:15:00	2	27	29	y	4	0	0	1	0	3	0	0	0	0		2013-08-15 18:15:00	41501.8	0.00347222	5	428	2013-08-13 08:30:00	2.40625	2013-08-15	41499	2	evening	evening 2	17	12	29
428	2013-08-15	1899-12-31 18:20:00	2	28	30	y	2	0	0	0	0	1	0	0	0	0		2013-08-15 18:20:00	41502.4	0.659722		428	2013-08-13 08:30:00	2.40972	2013-08-15	41499	2	evening	evening 2	17	12	29
428	2013-08-16	1899-12-31 10:10:00	0	26	27	n	0	0	0	0	0	0	0	0	0	0	33	2013-08-16 10:10:00	41502.5	0.0277778	40	428	2013-08-13 08:30:00	3.06944	2013-08-16	41499	3	morning	morning 3	19	18	37
428	2013-08-16	1899-12-31 10:50:00	2	26	27	y	18	0	0	0	1	10	0	0	0	0		2013-08-16 10:50:00	41502.5	0.00347222	5	428	2013-08-13 08:30:00	3.09722	2013-08-16	41499	3	morning	morning 3	20	18	38
428	2013-08-16	1899-12-31 10:55:00	2	26	27	y	18	0	1	0	3	8	0	0	0	0		2013-08-16 10:55:00	41502.5	0.00347222	5	428	2013-08-13 08:30:00	3.10069	2013-08-16	41499	3	morning	morning 3	20	18	38		overcast
428	2013-08-16	1899-12-31 11:00:00	2	26	27	y	17	0	1	0	1	29	0	0	0	0		2013-08-16 11:00:00	41502.5	0.0243056	35	428	2013-08-13 08:30:00	3.10417	2013-08-16	41499	3	morning	morning 3	20	18	38
428	2013-08-16	1899-12-31 11:35:00	2	27	30	y	59	0	10	1	3	43	0	0	0	0		2013-08-16 11:35:00	41502.5	0.00347222	5	428	2013-08-13 08:30:00	3.12847	2013-08-16	41499	3	morning	morning 3	20	18	38
428	2013-08-16	1899-12-31 11:40:00	2	27	30	y	58	0	5	0	7	49	0	0	0	0		2013-08-16 11:40:00	41502.5	0.00347222	5	428	2013-08-13 08:30:00	3.13194	2013-08-16	41499	3	morning	morning 3	20	18	38
428	2013-08-16	1899-12-31 11:45:00	2	28	33	y	56	0	7	0	30	37	0	0	0	0		2013-08-16 11:45:00	41502.5	0.00347222	5	428	2013-08-13 08:30:00	3.13542	2013-08-16	41499	3	morning	morning 3	20	18	38		sunny w/ clouds
428	2013-08-16	1899-12-31 11:50:00	2	31	33	y	44	0	5	3	11	52	0	0	0	0		2013-08-16 11:50:00	41502.5	0.00347222	5	428	2013-08-13 08:30:00	3.13889	2013-08-16	41499	3	morning	morning 3	20	18	38
428	2013-08-16	1899-12-31 11:55:00	2	30	34	y	42	0	6	5	11	37	0	0	0	0		2013-08-16 11:55:00	41502.5	0.00347222	5	428	2013-08-13 08:30:00	3.14236	2013-08-16	41499	3	morning	morning 3	20	18	38
428	2013-08-16	1899-12-31 12:00:00	2	31	34	y	47	0	6	5	9	52	0	0	0	0		2013-08-16 12:00:00	41502.5	0.0347222	50	428	2013-08-13 08:30:00	3.14583	2013-08-16	41499	3	morning	morning 3	20	18	38
428	2013-08-16	1899-12-31 12:50:00	2	28	30	y	32	0	0	2	11	15	0	0	0	0		2013-08-16 12:50:00	41502.5	0.00347222	5	428	2013-08-13 08:30:00	3.18056	2013-08-16	41499	3	afternoon	afternoon 3	21	18	39
428	2013-08-16	1899-12-31 12:55:00	2	28	29	y	31	0	3	4	11	18	0	0	0	0		2013-08-16 12:55:00	41502.5	0.00347222	5	428	2013-08-13 08:30:00	3.18403	2013-08-16	41499	3	afternoon	afternoon 3	21	18	39
428	2013-08-16	1899-12-31 13:00:00	2	28	29	y	22	0	0	1	8	15	0	0	0	0		2013-08-16 13:00:00	41502.6	0.0277778	40	428	2013-08-13 08:30:00	3.1875	2013-08-16	41499	3	afternoon	afternoon 3	21	18	39
428	2013-08-16	1899-12-31 13:40:00	2	n/a	n/a	n	0	0	0	0	0	0	0	0	0	0		2013-08-16 13:40:00	41502.7	0.0972222	140	428	2013-08-13 08:30:00	3.21528	2013-08-16	41499	3	afternoon	afternoon 3	21	18	39		rain
428	2013-08-16	1899-12-31 16:00:00	2	27	28	y	2	0	0	1	0	2	0	0	0	0		2013-08-16 16:00:00	41502.7	0.00347222	5	428	2013-08-13 08:30:00	3.3125	2013-08-16	41499	3	afternoon	afternoon 3	22	18	40
428	2013-08-16	1899-12-31 16:05:00	2	27	27	y	1	0	0	1	0	0	0	0	0	0		2013-08-16 16:05:00	41503.4	0.760417		428	2013-08-13 08:30:00	3.31597	2013-08-16	41499	3	afternoon	afternoon 3	22	18	40
428	2013-08-17	1899-12-31 10:20:00	0	25	25	n	0	0	0	0	0	0	0	0	0	0		2013-08-17 10:20:00	41503.5	0.0625	90	428	2013-08-13 08:30:00	4.07639	2013-08-17	41499	4	morning	morning 4	25	24	49		cloudy
428	2013-08-17	1899-12-31 11:50:00	0	25	25	n	0	0	0	0	0	0	0	0	0	0		2013-08-17 11:50:00	41503.5	0.0208333	30	428	2013-08-13 08:30:00	4.13889	2013-08-17	41499	4	morning	morning 4	26	24	50
428	2013-08-17	1899-12-31 12:20:00	2	27	29	y	5	0	0	0	1	8	0	0	0	0		2013-08-17 12:20:00	41503.5	0.00347222	5	428	2013-08-13 08:30:00	4.15972	2013-08-17	41499	4	afternoon	afternoon 4	26	24	50		overcast
428	2013-08-17	1899-12-31 12:25:00	2	26	29	y	7	0	1	0	1	8	0	0	0	0		2013-08-17 12:25:00	41503.5	0.00347222	5	428	2013-08-13 08:30:00	4.16319	2013-08-17	41499	4	afternoon	afternoon 4	26	24	50
428	2013-08-17	1899-12-31 12:30:00	2	26	29	y	4	0	1	0	0	5	0	0	0	0		2013-08-17 12:30:00	41503.6	0.0520833	75	428	2013-08-13 08:30:00	4.16667	2013-08-17	41499	4	afternoon	afternoon 4	26	24	50
428	2013-08-17	1899-12-31 13:45:00	2	29	34	y	29	0	3	2	9	22	0	0	0	0		2013-08-17 13:45:00	41503.6	0.00347222	5	428	2013-08-13 08:30:00	4.21875	2013-08-17	41499	4	afternoon	afternoon 4	27	24	51
428	2013-08-17	1899-12-31 13:50:00	2	30	31	y	23	0	6	3	7	21	0	0	0	0		2013-08-17 13:50:00	41503.6	0.00347222	5	428	2013-08-13 08:30:00	4.22222	2013-08-17	41499	4	afternoon	afternoon 4	27	24	51
428	2013-08-17	1899-12-31 13:55:00	2	28	29	y	22	0	6	2	5	28	0	0	0	0	32	2013-08-17 13:55:00	41503.7	0.138889	200	428	2013-08-13 08:30:00	4.22569	2013-08-17	41499	4	afternoon	afternoon 4	27	24	51
428	2013-08-17	1899-12-31 17:15:00	0	28	28	n	0	0	0	0	0	0	0	0	0	0		2013-08-17 17:15:00	41504.4	0.715278		428	2013-08-13 08:30:00	4.36458	2013-08-17	41499	4	evening	eveing 4	29	24	53
428	2013-08-18	1899-12-31 10:25:00	0	25	26	n	0	0	0	0	0	0	0	0	0	0		2013-08-18 10:25:00	41504.5	0.03125	45	428	2013-08-13 08:30:00	5.07986	2013-08-18	41499	5	morning	morning 5	31	30	61
428	2013-08-18	1899-12-31 11:10:00	0	26	26	n	0	0	0	0	0	0	0	0	0	0		2013-08-18 11:10:00	41504.5	0.0173611	25	428	2013-08-13 08:30:00	5.11111	2013-08-18	41499	5	morning	morning 5	32	30	62
428	2013-08-18	1899-12-31 11:35:00	0	27	27	n	0	0	0	0	0	0	0	0	0	0	35	2013-08-18 11:35:00	41504.7	0.222222	320	428	2013-08-13 08:30:00	5.12847	2013-08-18	41499	5	morning	morning 5	32	30	62
428	2013-08-18	1899-12-31 16:55:00	0	30	34	n	0	0	0	0	0	0	0	0	0	0		2013-08-18 16:55:00	41505.4	0.732639		428	2013-08-13 08:30:00	5.35069	2013-08-18	41499	5	afternoon	afternoon 5	35	30	65
428	2013-08-19	1899-12-31 10:30:00	0	26	27	n	0	0	0	0	0	0	0	0	0	0		2013-08-19 10:30:00	41505.5	0.0243056	35	428	2013-08-13 08:30:00	6.08333	2013-08-19	41499	6	morning	morning 6	37	36	73
428	2013-08-19	1899-12-31 11:05:00	0	27	29	n	0	0	0	0	0	0	0	0	0	0		2013-08-19 11:05:00	41505.5	0.0277778	40	428	2013-08-13 08:30:00	6.10764	2013-08-19	41499	6	morning	morning 6	38	36	74
428	2013-08-19	1899-12-31 11:45:00	2	28	34	y	6	0	0	0	3	7	0	0	0	0		2013-08-19 11:45:00	41505.5	0.00347222	5	428	2013-08-13 08:30:00	6.13542	2013-08-19	41499	6	morning	morning 6	38	36	74
428	2013-08-19	1899-12-31 11:50:00	2	28	33	y	6	0	0	0	3	5	0	0	0	0		2013-08-19 11:50:00	41505.5	0.00347222	5	428	2013-08-13 08:30:00	6.13889	2013-08-19	41499	6	morning	morning 6	38	36	74
428	2013-08-19	1899-12-31 11:55:00	2	28	33	y	9	0	0	1	2	3	0	0	0	0	36	2013-08-19 11:55:00	41505.5	0.0277778	40	428	2013-08-13 08:30:00	6.14236	2013-08-19	41499	6	morning	morning 6	38	36	74
428	2013-08-19	1899-12-31 12:35:00	2	31	45	y	10	0	0	1	3	7	0	0	0	0		2013-08-19 12:35:00	41505.5	0.00347222	5	428	2013-08-13 08:30:00	6.17014	2013-08-19	41499	6	afternoon	afternoon 6	39	36	75
428	2013-08-19	1899-12-31 12:40:00	2	30	42	y	8	0	0	0	2	6	0	0	0	0		2013-08-19 12:40:00	41505.5	0.00347222	5	428	2013-08-13 08:30:00	6.17361	2013-08-19	41499	6	afternoon	afternoon 6	39	36	75		sunny
428	2013-08-19	1899-12-31 12:45:00	2	33	41	y	4	0	0	1	0	7	0	0	0	0		2013-08-19 12:45:00	41505.6	0.0243056	35	428	2013-08-13 08:30:00	6.17708	2013-08-19	41499	6	afternoon	afternoon 6	39	36	75
428	2013-08-19	1899-12-31 13:20:00	2	31	41	y	7	0	0	2	0	8	0	0	0	0		2013-08-19 13:20:00	41505.6	0.00347222	5	428	2013-08-13 08:30:00	6.20139	2013-08-19	41499	6	afternoon	afternoon 6	39	36	75
428	2013-08-19	1899-12-31 13:25:00	2	31	41	y	6	0	0	0	3	5	0	0	0	0		2013-08-19 13:25:00	41505.6	0.00347222	5	428	2013-08-13 08:30:00	6.20486	2013-08-19	41499	6	afternoon	afternoon 6	39	36	75
428	2013-08-19	1899-12-31 13:30:00	2	29	33	y	5	0	0	1	2	5	0	0	0	0		2013-08-19 13:30:00	41505.6	0.0243056	35	428	2013-08-13 08:30:00	6.20833	2013-08-19	41499	6	afternoon	afternoon 6	39	36	75		overcast
428	2013-08-19	1899-12-31 14:05:00	2	30	34	y	5	0	0	0	3	4	0	0	0	0		2013-08-19 14:05:00	41505.6	0.00347222	5	428	2013-08-13 08:30:00	6.23264	2013-08-19	41499	6	afternoon	afternoon 6	39	36	75
428	2013-08-19	1899-12-31 14:10:00	2	34	41	y	7	0	0	2	2	6	0	0	0	0		2013-08-19 14:10:00	41505.6	0.00347222	5	428	2013-08-13 08:30:00	6.23611	2013-08-19	41499	6	afternoon	afternoon 6	39	36	75
428	2013-08-19	1899-12-31 14:15:00	2	35	40	y	3	0	0	1	1	6	0	0	0	0		2013-08-19 14:15:00	41506.4	0.847222		428	2013-08-13 08:30:00	6.23958	2013-08-19	41499	6	afternoon	afternoon 6	39	36	75
428	2013-08-20	1899-12-31 10:35:00	0	27	32	n	0	0	0	0	0	0	0	0	0	0		2013-08-20 10:35:00	41449.7	-56.7465		428	2013-08-13 08:30:00	7.08681	2013-08-20	41499	7	morning	morning 7	44	42	86
431	2013-06-24	1899-12-31 16:40:00	2	29	30	yes	29	0	0	7	0	43	0	0	0	0		2013-06-24 16:40:00	41449.7	0.0208333	30	431	2013-06-24 08:30:00	0.340278	2013-06-24	41449	0	afternoon	afternoon 0	5	0	5
431	2013-06-24	1899-12-31 17:10:00	2	29	29	yes	45	0	0	29	1	51	0	0	0	0		2013-06-24 17:10:00	41449.7	0.0208333	30	431	2013-06-24 08:30:00	0.361111	2013-06-24	41449	0	evening	evening 0	5	0	5
431	2013-06-24	1899-12-31 17:40:00	2	30	30	yes	58	1	1	28	0	50	0	0	0	0	29	2013-06-24 17:40:00	41449.8	0.0173611	25	431	2013-06-24 08:30:00	0.381944	2013-06-24	41449	0	evening	evening 0	5	0	5
431	2013-06-24	1899-12-31 18:05:00	2	29	29	yes	44	0	0	13	1	50	0	0	0	0		2013-06-24 18:05:00	41449.8	0.0173611	25	431	2013-06-24 08:30:00	0.399306	2013-06-24	41449	0	evening	evening 0	5	0	5
431	2013-06-24	1899-12-31 18:30:00	2	28	28	yes	52	0	0	19	0	32	0	0	0	0		2013-06-24 18:30:00	41450.4	0.590278		431	2013-06-24 08:30:00	0.416667	2013-06-24	41449	0	evening	evening 0	5	0	5
431	2013-06-25	1899-12-31 08:40:00	0	25	25	no	0	0	0	0	0	0	0	0	0	0	30	2013-06-25 08:40:00	41450.4	0.0347222	50	431	2013-06-24 08:30:00	1.00694	2013-06-25	41449	1	morning	morning 1	7	6	13
431	2013-06-25	1899-12-31 09:30:00	2	30	31	yes	39	0	2	8	1	30	0	0	0	2		2013-06-25 09:30:00	41450.4	0.0243056	35	431	2013-06-24 08:30:00	1.04167	2013-06-25	41449	1	morning	morning 1	7	6	13
431	2013-06-25	1899-12-31 10:05:00	2	34	35	yes	44	0	12	17	1	89	0	0	0	0		2013-06-25 10:05:00	41450.5	0.0381944	55	431	2013-06-24 08:30:00	1.06597	2013-06-25	41449	1	morning	morning 1	7	6	13
431	2013-06-25	1899-12-31 11:00:00	2	39	43	yes	70	0	0	16	0	58	0	0	0	0		2013-06-25 11:00:00	41450.5	0.0208333	30	431	2013-06-24 08:30:00	1.10417	2013-06-25	41449	1	morning	morning 1	8	6	14
431	2013-06-25	1899-12-31 11:30:00	2	43	46	yes	35	0	0	16	0	25	0	0	0	0		2013-06-25 11:30:00	41450.5	0.0173611	25	431	2013-06-24 08:30:00	1.125	2013-06-25	41449	1	morning	morning 1	8	6	14
431	2013-06-25	1899-12-31 11:55:00	2	35	36	yes	61	0	0	18	3	63	0	0	0	0		2013-06-25 11:55:00	41450.5	0.0138889	20	431	2013-06-24 08:30:00	1.14236	2013-06-25	41449	1	morning	morning 1	8	6	14
431	2013-06-25	1899-12-31 12:15:00	2	39	44	no	0	0	0	0	0	0	0	0	0	0		2013-06-25 12:15:00	41450.7	0.197917	285	431	2013-06-24 08:30:00	1.15625	2013-06-25	41449	1	afternoon	afternoon 1	8	6	14
431	2013-06-25	1899-12-31 17:00:00	2	30	31	yes	74	0	1	23	1	53	1	0	0	1		2013-06-25 17:00:00	41450.7	0.0208333	30	431	2013-06-24 08:30:00	1.35417	2013-06-25	41449	1	evening	evening 1	11	6	17
431	2013-06-25	1899-12-31 17:30:00	2	27	30	yes	70	0	0	25	0	60	0	0	0	0		2013-06-25 17:30:00	41450.7	0.0173611	25	431	2013-06-24 08:30:00	1.375	2013-06-25	41449	1	evening	evening 1	11	6	17
431	2013-06-25	1899-12-31 17:55:00	2	29	30	yes	63	0	0	29	0	58	0	0	0	0		2013-06-25 17:55:00	41450.8	0.0173611	25	431	2013-06-24 08:30:00	1.39236	2013-06-25	41449	1	evening	evening 1	11	6	17
431	2013-06-25	1899-12-31 18:20:00	2	30	31	yes	54	1	0	25	0	56	0	0	0	0		2013-06-25 18:20:00	41451.4	0.618056		431	2013-06-24 08:30:00	1.40972	2013-06-25	41449	1	evening	evening 1	11	6	17
431	2013-06-26	1899-12-31 09:10:00	2	27	28	yes	5	1	0	0	0	4	0	0	0	1	30	2013-06-26 09:10:00	41451.4	0.0138889	20	431	2013-06-24 08:30:00	2.02778	2013-06-26	41449	2	morning	morning 2	13	12	25
431	2013-06-26	1899-12-31 09:30:00	2	31	33	yes	31	0	0	8	1	33	0	0	0	0		2013-06-26 09:30:00	41451.4	0.0208333	30	431	2013-06-24 08:30:00	2.04167	2013-06-26	41449	2	morning	morning 2	13	12	25
431	2013-06-26	1899-12-31 10:00:00	2	36	40	yes	50	0	0	25	0	43	0	0	0	0		2013-06-26 10:00:00	41451.4	0.0243056	35	431	2013-06-24 08:30:00	2.0625	2013-06-26	41449	2	morning	morning 2	13	12	25
431	2013-06-26	1899-12-31 10:35:00	2	41	43	yes	68	0	0	21	0	67	0	0	0	0		2013-06-26 10:35:00	41451.5	0.0243056	35	431	2013-06-24 08:30:00	2.08681	2013-06-26	41449	2	morning	morning 2	14	12	26
431	2013-06-26	1899-12-31 11:10:00	2	45	49	yes	23	0	0	3	0	24	0	0	0	0		2013-06-26 11:10:00	41451.5	0.0208333	30	431	2013-06-24 08:30:00	2.11111	2013-06-26	41449	2	morning	morning 2	14	12	26
431	2013-06-26	1899-12-31 11:40:00	2	37	39	yes	21	0	0	11	0	27	0	0	0	0		2013-06-26 11:40:00	41451.5	0.0208333	30	431	2013-06-24 08:30:00	2.13194	2013-06-26	41449	2	morning	morning 2	14	12	26
431	2013-06-26	1899-12-31 12:10:00	0	42	50	no	0	0	0	0	0	0	0	0	0	0		2013-06-26 12:10:00	41451.7	0.166667	240	431	2013-06-24 08:30:00	2.15278	2013-06-26	41449	2	afternoon	afternoon 2	14	12	26
431	2013-06-26	1899-12-31 16:10:00	2	34	36	yes	26	0	0	3	8	21	0	0	0	0		2013-06-26 16:10:00	41451.7	0.0347222	50	431	2013-06-24 08:30:00	2.31944	2013-06-26	41449	2	afternoon	afternoon 2	16	12	28
431	2013-06-26	1899-12-31 17:00:00	2	33	35	yes	16	0	2	1	3	14	0	0	1	0		2013-06-26 17:00:00	41451.7	0.03125	45	431	2013-06-24 08:30:00	2.35417	2013-06-26	41449	2	evening	evening 2	17	12	29
431	2013-06-26	1899-12-31 17:45:00	2	37	39	yes	21	0	0	1	6	12	0	1	0	0		2013-06-26 17:45:00	41452.4	0.642361		431	2013-06-24 08:30:00	2.38542	2013-06-26	41449	2	evening	evening 2	17	12	29
431	2013-06-27	1899-12-31 09:10:00	0	26	27	no	0	0	0	0	0	0	0	0	0	0	32.5	2013-06-27 09:10:00	41452.4	0.0138889	20	431	2013-06-24 08:30:00	3.02778	2013-06-27	41449	3	morning	morning 3	19	18	37
431	2013-06-27	1899-12-31 09:30:00	2	28	31	yes	6	0	0	1	0	13	0	0	0	0		2013-06-27 09:30:00	41452.4	0.0208333	30	431	2013-06-24 08:30:00	3.04167	2013-06-27	41449	3	morning	morning 3	19	18	37
431	2013-06-27	1899-12-31 10:00:00	2	36	38	yes	16	0	0	1	0	16	0	0	0	0		2013-06-27 10:00:00	41452.4	0.0208333	30	431	2013-06-24 08:30:00	3.0625	2013-06-27	41449	3	morning	morning 3	19	18	37
431	2013-06-27	1899-12-31 10:30:00	2	31	36	yes	16	0	0	0	1	15	0	0	0	0		2013-06-27 10:30:00	41452.5	0.03125	45	431	2013-06-24 08:30:00	3.08333	2013-06-27	41449	3	morning	morning 3	19	18	37
431	2013-06-27	1899-12-31 11:15:00	2	33	35	yes	18	0	0	1	0	10	0	0	0	0		2013-06-27 11:15:00	41452.5	0.0173611	25	431	2013-06-24 08:30:00	3.11458	2013-06-27	41449	3	morning	morning 3	20	18	38
431	2013-06-27	1899-12-31 11:40:00	0	44	49	no	0	0	0	0	0	0	0	0	0	0		2013-06-27 11:40:00	41452.5	0.0208333	30	431	2013-06-24 08:30:00	3.13194	2013-06-27	41449	3	morning	morning 3	20	18	38
431	2013-06-27	1899-12-31 12:10:00	0	45	49	no	0	0	0	0	0	0	0	0	0	0		2013-06-27 12:10:00	41452.7	0.168056	242	431	2013-06-24 08:30:00	3.15278	2013-06-27	41449	3	afternoon	afternoon 3	20	18	38
431	2013-06-27	1899-12-31 16:12:00	2	42	48	yes	12	0	0	2	1	6	0	0	0	0		2013-06-27 16:12:00	41452.7	0.025	36	431	2013-06-24 08:30:00	3.32083	2013-06-27	41449	3	afternoon	afternoon 3	22	18	40
431	2013-06-27	1899-12-31 16:48:00	2	36	38	yes	14	0	1	1	2	11	0	0	0	0		2013-06-27 16:48:00	41452.7	0.0277778	40	431	2013-06-24 08:30:00	3.34583	2013-06-27	41449	3	afternoon	afternoon 3	23	18	41
431	2013-06-27	1899-12-31 17:28:00	2	37	38	yes	16	0	1	4	7	16	0	0	0	0		2013-06-27 17:28:00	41452.8	0.0277778	40	431	2013-06-24 08:30:00	3.37361	2013-06-27	41449	3	evening	evening 3	23	18	41
431	2013-06-27	1899-12-31 18:08:00	2	34	36	yes	10	0	0	0	3	10	0	0	0	0		2013-06-27 18:08:00	41452.8	0.0270833	39	431	2013-06-24 08:30:00	3.40139	2013-06-27	41449	3	evening	evening 3	23	18	41
431	2013-06-27	1899-12-31 18:47:00	2	32	33	yes	5	0	1	0	0	3	0	0	0	0		2013-06-27 18:47:00	41452.8	0.0194444	28	431	2013-06-24 08:30:00	3.42847	2013-06-27	41449	3	evening	evening 3	24	18	42
431	2013-06-27	1899-12-31 19:15:00	0	32	32	no	0	0	0	0	0	0	0	0	0	0		2013-06-27 19:15:00	41452.8	0.0173611	25	431	2013-06-24 08:30:00	3.44792	2013-06-27	41449	3	evening	evening 3	24	18	42
431	2013-06-27	1899-12-31 19:40:00	0	31	31	no	0	0	0	0	0	0	0	0	0	0		2013-06-27 19:40:00	41453.4	0.569444		431	2013-06-24 08:30:00	3.46528	2013-06-27	41449	3	evening	evening 3	24	18	42
431	2013-06-28	1899-12-31 09:20:00	2	36	38	yes	10	0	0	0	0	12	0	0	0	3		2013-06-28 09:20:00	41453.4	0.0208333	30	431	2013-06-24 08:30:00	4.03472	2013-06-28	41449	4	morning	morning 4	25	24	49
431	2013-06-28	1899-12-31 09:50:00	2	33	36	yes	17	0	0	0	5	14	0	0	0	0		2013-06-28 09:50:00	41453.4	0.0173611	25	431	2013-06-24 08:30:00	4.05556	2013-06-28	41449	4	morning	morning 4	25	24	49
431	2013-06-28	1899-12-31 10:15:00	2	37	40	yes	9	0	0	0	3	12	0	0	0	0		2013-06-28 10:15:00	41453.5	0.0243056	35	431	2013-06-24 08:30:00	4.07292	2013-06-28	41449	4	morning	morning 4	25	24	49
431	2013-06-28	1899-12-31 10:50:00	2	31	32	yes	8	0	0	0	1	9	0	0	0	0		2013-06-28 10:50:00	41453.5	0.0173611	25	431	2013-06-24 08:30:00	4.09722	2013-06-28	41449	4	morning	morning 4	26	24	50
431	2013-06-28	1899-12-31 11:15:00	2	30	30	yes	14	0	0	0	6	9	0	0	0	0		2013-06-28 11:15:00	41453.5	0.0208333	30	431	2013-06-24 08:30:00	4.11458	2013-06-28	41449	4	morning	morning 4	26	24	50
431	2013-06-28	1899-12-31 11:45:00	0	42	50	no	0	0	0	0	0	0	0	0	0	0		2013-06-28 11:45:00	41453.7	0.190972	275	431	2013-06-24 08:30:00	4.13542	2013-06-28	41449	4	morning	morning 4	26	24	50
431	2013-06-28	1899-12-31 16:20:00	0	31	31	no	0	0	0	0	0	0	0	0	0	0		2013-06-28 16:20:00	41453.7	0.0173611	25	431	2013-06-24 08:30:00	4.32639	2013-06-28	41449	4	afternoon	afternoon 4	28	24	52
431	2013-06-28	1899-12-31 16:45:00	0	32	33	no	0	0	0	0	0	0	0	0	0	0		2013-06-28 16:45:00	41453.7	0.0416667	60	431	2013-06-24 08:30:00	4.34375	2013-06-28	41449	4	afternoon	afternoon 4	29	24	53
431	2013-06-28	1899-12-31 17:45:00	0	31	31	no	0	0	0	0	0	0	0	0	0	0		2013-06-28 17:45:00	41454.6	0.822917		431	2013-06-24 08:30:00	4.38542	2013-06-28	41449	4	evening	eveing 4	29	24	53
431	2013-06-29	1899-12-31 13:30:00	2	27	29	yes	10	0	0	2	3	14	0	0	0	0		2013-06-29 13:30:00	41454.6	0.0208333	30	431	2013-06-24 08:30:00	5.20833	2013-06-29	41449	5	afternoon	afternoon 5	33	30	63
431	2013-06-29	1899-12-31 14:00:00	2	30	31	yes	17	0	0	0	7	13	0	0	0	0		2013-06-29 14:00:00	41454.6	0.0208333	30	431	2013-06-24 08:30:00	5.22917	2013-06-29	41449	5	afternoon	afternoon 5	33	30	63
431	2013-06-29	1899-12-31 14:30:00	2	31	32	yes	14	0	0	0	11	9	0	0	0	0		2013-06-29 14:30:00	41454.6	0.0208333	30	431	2013-06-24 08:30:00	5.25	2013-06-29	41449	5	afternoon	afternoon 5	34	30	64
431	2013-06-29	1899-12-31 15:00:00	2	30	31	yes	16	0	0	0	8	11	0	0	0	0		2013-06-29 15:00:00	41455.4	0.791667		431	2013-06-24 08:30:00	5.27083	2013-06-29	41449	5	afternoon	afternoon 5	34	30	64
431	2013-06-30	1899-12-31 10:00:00	2	32	33	yes	6	0	0	0	4	10	0	0	0	0		2013-06-30 10:00:00	41455.5	0.0347222	50	431	2013-06-24 08:30:00	6.0625	2013-06-30	41449	6	morning	morning 6	37	36	73
431	2013-06-30	1899-12-31 10:50:00	2	37	39	yes	12	0	0	0	8	4	0	0	0	0		2013-06-30 10:50:00	41455.5	0.0243056	35	431	2013-06-24 08:30:00	6.09722	2013-06-30	41449	6	morning	morning 6	38	36	74
431	2013-06-30	1899-12-31 11:25:00	2	38	38	yes	8	0	0	0	6	6	0	0	0	0		2013-06-30 11:25:00	41455.5	0.0243056	35	431	2013-06-24 08:30:00	6.12153	2013-06-30	41449	6	morning	morning 6	38	36	74
431	2013-06-30	1899-12-31 12:00:00	2	39	40	yes	6	0	0	0	4	4	0	0	0	0		2013-06-30 12:00:00	41455.7	0.173611	250	431	2013-06-24 08:30:00	6.14583	2013-06-30	41449	6	morning	morning 6	38	36	74
431	2013-06-30	1899-12-31 16:10:00	2	31	32	yes	9	0	0	2	5	7	0	0	0	0		2013-06-30 16:10:00	41455.7	0.0277778	40	431	2013-06-24 08:30:00	6.31944	2013-06-30	41449	6	afternoon	afternoon 6	40	36	76
431	2013-06-30	1899-12-31 16:50:00	2	30	31	yes	12	0	0	2	6	5	0	0	0	0		2013-06-30 16:50:00	41455.7	0.0333333	48	431	2013-06-24 08:30:00	6.34722	2013-06-30	41449	6	afternoon	afternoon 6	41	36	77
431	2013-06-30	1899-12-31 17:38:00	2	30	32	yes	6	0	0	0	4	3	0	0	0	0		2013-06-30 17:38:00	41456.4	0.711806		431	2013-06-24 08:30:00	6.38056	2013-06-30	41449	6	evening	evening 6	41	36	77
431	2013-07-01	1899-12-31 10:43:00	0	30	31	no	0	0	0	0	0	0	0	0	0	0	35	2013-07-01 10:43:00	41499.5	43.0222		431	2013-06-24 08:30:00	7.09236	2013-07-01	41449	7	morning	morning 7	44	42	86
441	2013-08-13	1899-12-31 11:15:00	2	30	44	y	27	0	0	0	2	34	0	0	0	0		2013-08-13 11:15:00	41499.5	0.00347222	5	441	2013-08-13 08:30:00	0.114583	2013-08-13	41499	0	morning	morning 0	2	0	2
441	2013-08-13	1899-12-31 11:20:00	2	30	35	y	39	0	0	0	0	45	0	0	0	0		2013-08-13 11:20:00	41499.5	0.00347222	5	441	2013-08-13 08:30:00	0.118056	2013-08-13	41499	0	morning	morning 0	2	0	2		cloudy
441	2013-08-13	1899-12-31 11:25:00	2	30	30	y	35	0	0	1	0	45	0	0	0	0	27	2013-08-13 11:25:00	41499.5	0.0173611	25	441	2013-08-13 08:30:00	0.121528	2013-08-13	41499	0	morning	morning 0	2	0	2
441	2013-08-13	1899-12-31 11:50:00	2	33	48	y	17	0	0	0	0	32	0	0	0	0		2013-08-13 11:50:00	41499.5	0.00347222	5	441	2013-08-13 08:30:00	0.138889	2013-08-13	41499	0	morning	morning 0	2	0	2
441	2013-08-13	1899-12-31 11:55:00	2	35	43	y	22	0	0	1	0	17	0	0	0	0		2013-08-13 11:55:00	41499.5	0.00347222	5	441	2013-08-13 08:30:00	0.142361	2013-08-13	41499	0	morning	morning 0	2	0	2
441	2013-08-13	1899-12-31 12:00:00	2	30	32	y	14	0	0	0	0	22	0	0	0	0		2013-08-13 12:00:00	41499.5	0.0125	18	441	2013-08-13 08:30:00	0.145833	2013-08-13	41499	0	morning	morning 0	2	0	2
441	2013-08-13	1899-12-31 12:18:00	2	33	46	y	32	0	0		2	27	0	0	0	0		2013-08-13 12:18:00	41499.5	0.00833333	12	441	2013-08-13 08:30:00	0.158333	2013-08-13	41499	0	afternoon	afternoon 0	2	0	2
441	2013-08-13	1899-12-31 12:30:00	2	29	31	y	23	0	0	2	1	35	0	0	0	0		2013-08-13 12:30:00	41499.5	0.0208333	30	441	2013-08-13 08:30:00	0.166667	2013-08-13	41499	0	afternoon	afternoon 0	2	0	2
441	2013-08-13	1899-12-31 13:00:00	2	30	34	y	39	0	0	1	3	46	0	0	0	0		2013-08-13 13:00:00	41499.5	0.00347222	5	441	2013-08-13 08:30:00	0.1875	2013-08-13	41499	0	afternoon	afternoon 0	3	0	3
441	2013-08-13	1899-12-31 13:05:00	2	28	31	y	36	0	0		1	33	0	0	0	0		2013-08-13 13:05:00	41499.5	0.00347222	5	441	2013-08-13 08:30:00	0.190972	2013-08-13	41499	0	afternoon	afternoon 0	3	0	3		light rain
441	2013-08-13	1899-12-31 13:10:00	2	27	29	y	26	0	0	0	0	26	0	0	0	0		2013-08-13 13:10:00	41499.6	0.00347222	5	441	2013-08-13 08:30:00	0.194444	2013-08-13	41499	0	afternoon	afternoon 0	3	0	3
441	2013-08-13	1899-12-31 13:15:00	2	27	29	y	10	0	0	0	0	8	0	0	0	0		2013-08-13 13:15:00	41499.6	0.0138889	20	441	2013-08-13 08:30:00	0.197917	2013-08-13	41499	0	afternoon	afternoon 0	3	0	3
441	2013-08-13	1899-12-31 13:35:00	2	29	29	y	6	0	0	0	0	12	0	0	0	0		2013-08-13 13:35:00	41499.6	0.00347222	5	441	2013-08-13 08:30:00	0.211806	2013-08-13	41499	0	afternoon	afternoon 0	3	0	3
441	2013-08-13	1899-12-31 13:40:00	2	27	28	y	13	0	0	0	0	14	0	0	0	0		2013-08-13 13:40:00	41499.6	0.00347222	5	441	2013-08-13 08:30:00	0.215278	2013-08-13	41499	0	afternoon	afternoon 0	3	0	3
441	2013-08-13	1899-12-31 13:45:00	2	27	29	y	6	0	0	0	1	4	0	0	0	0		2013-08-13 13:45:00	41499.7	0.0868056	125	441	2013-08-13 08:30:00	0.21875	2013-08-13	41499	0	afternoon	afternoon 0	3	0	3
441	2013-08-13	1899-12-31 15:50:00	2	32	34	y	27	0	0	5	4	25	0	0	0	0		2013-08-13 15:50:00	41499.7	0.00347222	5	441	2013-08-13 08:30:00	0.305556	2013-08-13	41499	0	afternoon	afternoon 0	4	0	4
441	2013-08-13	1899-12-31 15:55:00	2	33	36	y	32	0	0	5	6	28	0	0	0	0		2013-08-13 15:55:00	41499.7	0.00347222	5	441	2013-08-13 08:30:00	0.309028	2013-08-13	41499	0	afternoon	afternoon 0	4	0	4
441	2013-08-13	1899-12-31 16:00:00	2	33	35	y	28	0	0	7	2	35	0	0	0	0		2013-08-13 16:00:00	41499.7	0.0138889	20	441	2013-08-13 08:30:00	0.3125	2013-08-13	41499	0	afternoon	afternoon 0	4	0	4
441	2013-08-13	1899-12-31 16:20:00	2	32	35	y	17	0	0	2	2	25	0	0	0	0		2013-08-13 16:20:00	41499.7	0.00347222	5	441	2013-08-13 08:30:00	0.326389	2013-08-13	41499	0	afternoon	afternoon 0	4	0	4
441	2013-08-13	1899-12-31 16:25:00	2	34	37	y	21	0	0	4	3	26	0	0	0	0		2013-08-13 16:25:00	41499.7	0.00347222	5	441	2013-08-13 08:30:00	0.329861	2013-08-13	41499	0	afternoon	afternoon 0	4	0	4
441	2013-08-13	1899-12-31 16:30:00	2	33	35	y	22	0	0	2	4	16	0	0	0	1		2013-08-13 16:30:00	41499.7	0.0208333	30	441	2013-08-13 08:30:00	0.333333	2013-08-13	41499	0	afternoon	afternoon 0	4	0	4
441	2013-08-13	1899-12-31 17:00:00	2	33	35	y	14	0	0	2	4	20	0	0	0	0		2013-08-13 17:00:00	41499.7	0.00347222	5	441	2013-08-13 08:30:00	0.354167	2013-08-13	41499	0	evening	evening 0	5	0	5
441	2013-08-13	1899-12-31 17:05:00	2	33	35	y	16	0	0	4	1	11	0	0	0	1		2013-08-13 17:05:00	41499.7	0.00347222	5	441	2013-08-13 08:30:00	0.357639	2013-08-13	41499	0	evening	evening 0	5	0	5
441	2013-08-13	1899-12-31 17:10:00	2	33	36	y	15	0	0	3	1	20	0	0	0	0		2013-08-13 17:10:00	41499.7	0.0138889	20	441	2013-08-13 08:30:00	0.361111	2013-08-13	41499	0	evening	evening 0	5	0	5
441	2013-08-13	1899-12-31 17:30:00	2	36	38	y	10	0	3	0	13	0	0	0	0	1		2013-08-13 17:30:00	41499.7	0.00347222	5	441	2013-08-13 08:30:00	0.375	2013-08-13	41499	0	evening	evening 0	5	0	5
441	2013-08-13	1899-12-31 17:35:00	2	35	40	y	7	0	3	0	12	0	0	0	0	0		2013-08-13 17:35:00	41499.7	0.00347222	5	441	2013-08-13 08:30:00	0.378472	2013-08-13	41499	0	evening	evening 0	5	0	5
441	2013-08-13	1899-12-31 17:40:00	2	35	39	y	9	0	2	0	11	0	0	0	1	2		2013-08-13 17:40:00	41499.8	0.0243056	35	441	2013-08-13 08:30:00	0.381944	2013-08-13	41499	0	evening	evening 0	5	0	5
441	2013-08-13	1899-12-31 18:15:00	0	34	37	n	0	0	0	0	0	0	0	0	0	0		2013-08-13 18:15:00	41500.4	0.651389		441	2013-08-13 08:30:00	0.40625	2013-08-13	41499	0	evening	evening 0	5	0	5
441	2013-08-14	1899-12-31 09:53:00	0	26	27	n	0	0	0	0	0	0	0	0	0	0		2013-08-14 09:53:00	41500.4	0.0118056	17	441	2013-08-13 08:30:00	1.05764	2013-08-14	41499	1	morning	morning 1	7	6	13
441	2013-08-14	1899-12-31 10:10:00	2	27	29	y	11	0	0	0	0	10	0	0	0	0		2013-08-14 10:10:00	41500.4	0.00486111	7	441	2013-08-13 08:30:00	1.06944	2013-08-14	41499	1	morning	morning 1	7	6	13
441	2013-08-14	1899-12-31 10:17:00	2	27	28	y	16	0	0	0	0	17	0	0	0	0		2013-08-14 10:17:00	41500.4	0.00277778	4	441	2013-08-13 08:30:00	1.07431	2013-08-14	41499	1	morning	morning 1	7	6	13
441	2013-08-14	1899-12-31 10:21:00	2	27	28	y	23	0	0	2	23	0	0	0	0	0		2013-08-14 10:21:00	41500.5	0.0222222	32	441	2013-08-13 08:30:00	1.07708	2013-08-14	41499	1	morning	morning 1	7	6	13
441	2013-08-14	1899-12-31 10:53:00	2	30	32	y	66	1	0	2	3	59	0	0	0	0		2013-08-14 10:53:00	41500.5	0.00416667	6	441	2013-08-13 08:30:00	1.09931	2013-08-14	41499	1	morning	morning 1	8	6	14
441	2013-08-14	1899-12-31 10:59:00	2	28	30	y	61	0	0	3	0	61	0	0	0	0		2013-08-14 10:59:00	41500.5	0.00347222	5	441	2013-08-13 08:30:00	1.10347	2013-08-14	41499	1	morning	morning 1	8	6	14
441	2013-08-14	1899-12-31 11:04:00	2	28	29	y	50	0	0	4	0	72	0	0	0	0		2013-08-14 11:04:00	41500.5	0.025	36	441	2013-08-13 08:30:00	1.10694	2013-08-14	41499	1	morning	morning 1	8	6	14
441	2013-08-14	1899-12-31 11:40:00	2	29	31	y	56	2	0	2	0	30	0	0	0	1		2013-08-14 11:40:00	41500.5	0.00347222	5	441	2013-08-13 08:30:00	1.13194	2013-08-14	41499	1	morning	morning 1	8	6	14
441	2013-08-14	1899-12-31 11:45:00	2	31	33	y	64	0	0	3	1	54	0	0	0	0		2013-08-14 11:45:00	41500.5	0.00347222	5	441	2013-08-13 08:30:00	1.13542	2013-08-14	41499	1	morning	morning 1	8	6	14
441	2013-08-14	1899-12-31 11:50:00	2	30	32	y	62	0	1	3	3	45	0	0	0	1		2013-08-14 11:50:00	41500.5	0.0243056	35	441	2013-08-13 08:30:00	1.13889	2013-08-14	41499	1	morning	morning 1	8	6	14
441	2013-08-14	1899-12-31 12:25:00	2	32	36	y	32	0	0	2	3	16	0	0	0	0		2013-08-14 12:25:00	41500.5	0.00347222	5	441	2013-08-13 08:30:00	1.16319	2013-08-14	41499	1	afternoon	afternoon 1	8	6	14
441	2013-08-14	1899-12-31 12:30:00	2	38	42	y	9	0	0	1	0	7	0	0	0	0		2013-08-14 12:30:00	41500.5	0.00347222	5	441	2013-08-13 08:30:00	1.16667	2013-08-14	41499	1	afternoon	afternoon 1	8	6	14
441	2013-08-14	1899-12-31 12:35:00	2	36	40	y	13	0	0	0	0	5	0	0	0	0		2013-08-14 12:35:00	41500.5	0.0173611	25	441	2013-08-13 08:30:00	1.17014	2013-08-14	41499	1	afternoon	afternoon 1	9	6	15
441	2013-08-14	1899-12-31 13:00:00	0	40	42	n	0	0	0	0	0	0	0	0	0	0		2013-08-14 13:00:00	41500.7	0.180556	260	441	2013-08-13 08:30:00	1.1875	2013-08-14	41499	1	afternoon	afternoon 1	9	6	15
441	2013-08-14	1899-12-31 17:20:00	2	29	31	y	30	0	0	0	2	24	0	0	0	0		2013-08-14 17:20:00	41500.7	0.00347222	5	441	2013-08-13 08:30:00	1.36806	2013-08-14	41499	1	evening	evening 1	11	6	17
441	2013-08-14	1899-12-31 17:25:00	2	28	33	y	41	0	1	2	3	27	0	0	0	0		2013-08-14 17:25:00	41500.7	0.00347222	5	441	2013-08-13 08:30:00	1.37153	2013-08-14	41499	1	evening	evening 1	11	6	17
441	2013-08-14	1899-12-31 17:30:00	2	28	33	y	35	0	0	2	1	37	0	0	0	0		2013-08-14 17:30:00	41500.8	0.0208333	30	441	2013-08-13 08:30:00	1.375	2013-08-14	41499	1	evening	evening 1	11	6	17
441	2013-08-14	1899-12-31 18:00:00	2	28	31	y	46	0	0	1	4	39	0	0	0	0		2013-08-14 18:00:00	41500.8	0.00347222	5	441	2013-08-13 08:30:00	1.39583	2013-08-14	41499	1	evening	evening 1	11	6	17
441	2013-08-14	1899-12-31 18:05:00	2	29	31	y	28	0	2	0	6	40	0	0	0	0		2013-08-14 18:05:00	41500.8	0.00347222	5	441	2013-08-13 08:30:00	1.39931	2013-08-14	41499	1	evening	evening 1	11	6	17
441	2013-08-14	1899-12-31 18:10:00	2	28	30	y	19	0	0	0	5	25	0	0	0	0		2013-08-14 18:10:00	41500.8	0.0138889	20	441	2013-08-13 08:30:00	1.40278	2013-08-14	41499	1	evening	evening 1	11	6	17
441	2013-08-14	1899-12-31 18:30:00	2	27	29	y	2	0	0	0	1	5	0	0	0	0		2013-08-14 18:30:00	41500.8	0.00347222	5	441	2013-08-13 08:30:00	1.41667	2013-08-14	41499	1	evening	evening 1	12	6	18
441	2013-08-14	1899-12-31 18:35:00	2	27	28	y	4	0	0	0	2	4	0	0	0	0		2013-08-14 18:35:00	41500.8	0.00347222	5	441	2013-08-13 08:30:00	1.42014	2013-08-14	41499	1	evening	evening 1	12	6	18
441	2013-08-14	1899-12-31 18:40:00	2	27	28	y	4	0	0	0	1	2	0	0	0	0	34	2013-08-14 18:40:00	41500.8	0.00347222	5	441	2013-08-13 08:30:00	1.42361	2013-08-14	41499	1	evening	evening 1	12	6	18
441	2013-08-14	1899-12-31 18:45:00	0	27	27	n	0	0	0	0	0	0	0	0	0	0		2013-08-14 18:45:00	41501.4	0.638889		441	2013-08-13 08:30:00	1.42708	2013-08-14	41499	1	evening	evening 1	12	6	18
441	2013-08-15	1899-12-31 10:05:00	2	28	32	y	63	1	11	1	0	71		0	0	0		2013-08-15 10:05:00	41501.4	0.00347222	5	441	2013-08-13 08:30:00	2.06597	2013-08-15	41499	2	morning	morning 2	13	12	25
441	2013-08-15	1899-12-31 10:10:00	2	27	30	y	83	2	18	1	3	80	1	0	0	0		2013-08-15 10:10:00	41501.4	0.00347222	5	441	2013-08-13 08:30:00	2.06944	2013-08-15	41499	2	morning	morning 2	13	12	25
441	2013-08-15	1899-12-31 10:15:00	2	27	29	y	72	2	13	2	9	63	2	0	0	0		2013-08-15 10:15:00	41501.4	0.00347222	5	441	2013-08-13 08:30:00	2.07292	2013-08-15	41499	2	morning	morning 2	13	12	25
441	2013-08-15	1899-12-31 10:20:00	2	27	29	y	90	0	15	0	7	96	0	0	0	0		2013-08-15 10:20:00	41501.4	0.00347222	5	441	2013-08-13 08:30:00	2.07639	2013-08-15	41499	2	morning	morning 2	13	12	25
441	2013-08-15	1899-12-31 10:25:00	2	27	32	y	65	0	5	0	1	82	0	0	0	0		2013-08-15 10:25:00	41501.4	0.00694444	10	441	2013-08-13 08:30:00	2.07986	2013-08-15	41499	2	morning	morning 2	13	12	25		cloudy
441	2013-08-15	1899-12-31 10:35:00	2	28	31	y	80	0	8	0	7	59	0	0	0	0	40	2013-08-15 10:35:00	41501.4	0.00347222	5	441	2013-08-13 08:30:00	2.08681	2013-08-15	41499	2	morning	morning 2	14	12	26
441	2013-08-15	1899-12-31 10:40:00	2	29	31	y	68	0	11	1	8	71	0	0	0	0		2013-08-15 10:40:00	41501.5	0.00694444	10	441	2013-08-13 08:30:00	2.09028	2013-08-15	41499	2	morning	morning 2	14	12	26
441	2013-08-15	1899-12-31 10:50:00	2	28	31	y	90	0	15	3	13	85	0	0	0	0		2013-08-15 10:50:00	41501.5	0.00347222	5	441	2013-08-13 08:30:00	2.09722	2013-08-15	41499	2	morning	morning 2	14	12	26
441	2013-08-15	1899-12-31 10:55:00	2	27	29	y	83	0	15	3	12	81	0	0	0	0		2013-08-15 10:55:00	41501.5	0.0347222	50	441	2013-08-13 08:30:00	2.10069	2013-08-15	41499	2	morning	morning 2	14	12	26
441	2013-08-15	1899-12-31 11:45:00	2	30	33	y	94	0	12	1	8	91	0	0	0	0		2013-08-15 11:45:00	41501.5	0.00347222	5	441	2013-08-13 08:30:00	2.13542	2013-08-15	41499	2	morning	morning 2	14	12	26
441	2013-08-15	1899-12-31 11:50:00	2	28	30	y	84	0	16	2	18	88	0	0	0	0		2013-08-15 11:50:00	41501.5	0.00347222	5	441	2013-08-13 08:30:00	2.13889	2013-08-15	41499	2	morning	morning 2	14	12	26
441	2013-08-15	1899-12-31 11:55:00	2	29	34	y	89	0	12	6	18	102	0	0	0	0		2013-08-15 11:55:00	41501.5	0.00694444	10	441	2013-08-13 08:30:00	2.14236	2013-08-15	41499	2	morning	morning 2	14	12	26
441	2013-08-15	1899-12-31 12:05:00	2	32	40	y	60	0	8	2	9	97	0	0	0	0		2013-08-15 12:05:00	41501.5	0.00347222	5	441	2013-08-13 08:30:00	2.14931	2013-08-15	41499	2	afternoon	afternoon 2	14	12	26		sunny
441	2013-08-15	1899-12-31 12:10:00	2	30	36	y	60	0	5	2	9	116	0	0	0	0		2013-08-15 12:10:00	41501.5	0.00347222	5	441	2013-08-13 08:30:00	2.15278	2013-08-15	41499	2	afternoon	afternoon 2	14	12	26
441	2013-08-15	1899-12-31 12:15:00	2	34	40	y	88	0	15	3	13	76	0	0	0	0		2013-08-15 12:15:00	41501.7	0.185417	267	441	2013-08-13 08:30:00	2.15625	2013-08-15	41499	2	afternoon	afternoon 2	14	12	26		rain
441	2013-08-15	1899-12-31 16:42:00	2	32	36	y	26	1	2	4	2	24	0	0	0	0		2013-08-15 16:42:00	41501.7	0.00347222	5	441	2013-08-13 08:30:00	2.34167	2013-08-15	41499	2	afternoon	afternoon 2	17	12	29
441	2013-08-15	1899-12-31 16:47:00	2	32	38	y	32	2	5	5	2	33	0	0	0	0		2013-08-15 16:47:00	41501.7	0.00347222	5	441	2013-08-13 08:30:00	2.34514	2013-08-15	41499	2	afternoon	afternoon 2	17	12	29
441	2013-08-15	1899-12-31 16:52:00	2	32	36	y	31	2	6	6	3	32	0	0	0	0		2013-08-15 16:52:00	41501.7	0.00347222	5	441	2013-08-13 08:30:00	2.34861	2013-08-15	41499	2	afternoon	afternoon 2	17	12	29
441	2013-08-15	1899-12-31 16:57:00	2	32	37	y	29	1	6	4	2	28	0	0	0	0		2013-08-15 16:57:00	41501.7	0.00347222	5	441	2013-08-13 08:30:00	2.35208	2013-08-15	41499	2	afternoon	afternoon 2	17	12	29
441	2013-08-15	1899-12-31 17:02:00	2	32	33	y	30	1	3	4	3	23	0	0	0	0		2013-08-15 17:02:00	41501.7	0.0319444	46	441	2013-08-13 08:30:00	2.35556	2013-08-15	41499	2	evening	evening 2	17	12	29
441	2013-08-15	1899-12-31 17:48:00	2	33	35	y	9	0	1	2	0	4	0	0	0	0		2013-08-15 17:48:00	41501.7	0.00486111	7	441	2013-08-13 08:30:00	2.3875	2013-08-15	41499	2	evening	evening 2	17	12	29
441	2013-08-15	1899-12-31 17:55:00	2	31	34	y	6	0	1	1	1	3	0	0	0	0		2013-08-15 17:55:00	41501.8	0.00347222	5	441	2013-08-13 08:30:00	2.39236	2013-08-15	41499	2	evening	evening 2	17	12	29
441	2013-08-15	1899-12-31 18:00:00	2	30	33	y	6	0	0	1	0	6	0	0	0	0		2013-08-15 18:00:00	41501.8	0.03125	45	441	2013-08-13 08:30:00	2.39583	2013-08-15	41499	2	evening	evening 2	17	12	29
441	2013-08-15	1899-12-31 18:45:00	0	28	29	n	0	0	0	0	0	0	0	0	0	0		2013-08-15 18:45:00	41502.4	0.635417		441	2013-08-13 08:30:00	2.42708	2013-08-15	41499	2	evening	evening 2	18	12	30
441	2013-08-16	1899-12-31 10:00:00	0	26	27	n	0	0	0	0	0	0	0	0	0	0	40	2013-08-16 10:00:00	41502.4	0.0138889	20	441	2013-08-13 08:30:00	3.0625	2013-08-16	41499	3	morning	morning 3	19	18	37
441	2013-08-16	1899-12-31 10:20:00	0	26	27	n	0	0	0	0	0	0	0	0	0	0		2013-08-16 10:20:00	41502.4	0.0173611	25	441	2013-08-13 08:30:00	3.07639	2013-08-16	41499	3	morning	morning 3	19	18	37
441	2013-08-16	1899-12-31 10:45:00	0	26	27	n	0	0	0	0	0	0	0	0	0	0		2013-08-16 10:45:00	41502.5	0.0243056	35	441	2013-08-13 08:30:00	3.09375	2013-08-16	41499	3	morning	morning 3	20	18	38		overcast
441	2013-08-16	1899-12-31 11:20:00	2	26	28	y	1	0	0	0	0	4	0	0	0	0		2013-08-16 11:20:00	41502.5	0.00347222	5	441	2013-08-13 08:30:00	3.11806	2013-08-16	41499	3	morning	morning 3	20	18	38
441	2013-08-16	1899-12-31 11:25:00	2	26	28	y	3	0	0	0	2	4	0	0	0	0		2013-08-16 11:25:00	41502.5	0.00347222	5	441	2013-08-13 08:30:00	3.12153	2013-08-16	41499	3	morning	morning 3	20	18	38
441	2013-08-16	1899-12-31 11:30:00	2	27	28	y	5	0	0	0	0	7	0	0	0	0		2013-08-16 11:30:00	41502.5	0.0416667	60	441	2013-08-13 08:30:00	3.125	2013-08-16	41499	3	morning	morning 3	20	18	38
441	2013-08-16	1899-12-31 12:30:00	2	30	35	y	19	0	3	0	6	27	0	0	0	0		2013-08-16 12:30:00	41502.5	0.00347222	5	441	2013-08-13 08:30:00	3.16667	2013-08-16	41499	3	afternoon	afternoon 3	21	18	39		sunny
441	2013-08-16	1899-12-31 12:35:00	2	32	37	y	15	0	2	1	5	20	0	0	0	0		2013-08-16 12:35:00	41502.5	0.00347222	5	441	2013-08-13 08:30:00	3.17014	2013-08-16	41499	3	afternoon	afternoon 3	21	18	39
441	2013-08-16	1899-12-31 12:40:00	2	30	34	y	20	0	5	2	6	21	0	0	0	0		2013-08-16 12:40:00	41502.6	0.0347222	50	441	2013-08-13 08:30:00	3.17361	2013-08-16	41499	3	afternoon	afternoon 3	21	18	39
441	2013-08-16	1899-12-31 13:30:00	2	27	27	n	0	0	0	0	0	0	0	0	0	0		2013-08-16 13:30:00	41502.7	0.121528	175	441	2013-08-13 08:30:00	3.20833	2013-08-16	41499	3	afternoon	afternoon 3	21	18	39		light rain
441	2013-08-16	1899-12-31 16:25:00	0	28	28	n	0	0	0	0	0	0	0	0	0	0		2013-08-16 16:25:00	41503.4	0.732639		441	2013-08-13 08:30:00	3.32986	2013-08-16	41499	3	afternoon	afternoon 3	22	18	40
441	2013-08-17	1899-12-31 10:00:00	0	25	26	n	0	0	0	0	0	0	0	0	0	0		2013-08-17 10:00:00	41503.5	0.0798611	115	441	2013-08-13 08:30:00	4.0625	2013-08-17	41499	4	morning	morning 4	25	24	49
441	2013-08-17	1899-12-31 11:55:00	0	25	26	n	0	0	0	0	0	0	0	0	0	0		2013-08-17 11:55:00	41503.5	0.0277778	40	441	2013-08-13 08:30:00	4.14236	2013-08-17	41499	4	morning	morning 4	26	24	50
441	2013-08-17	1899-12-31 12:35:00	0	27	30	n	0	0	0	0	0	0	0	0	0	0		2013-08-17 12:35:00	41503.6	0.0659722	95	441	2013-08-13 08:30:00	4.17014	2013-08-17	41499	4	afternoon	afternoon 4	27	24	51
441	2013-08-17	1899-12-31 14:10:00	2	30	34	y	5	0	0	0	2	7	0	0	0	0		2013-08-17 14:10:00	41503.6	0.00347222	5	441	2013-08-13 08:30:00	4.23611	2013-08-17	41499	4	afternoon	afternoon 4	27	24	51
441	2013-08-17	1899-12-31 14:15:00	2	30	31	y	8	0	0	0	7	10	0	0	0	0		2013-08-17 14:15:00	41503.6	0.00347222	5	441	2013-08-13 08:30:00	4.23958	2013-08-17	41499	4	afternoon	afternoon 4	27	24	51
441	2013-08-17	1899-12-31 14:20:00	2	30	31	y	7	0	0	0	6	9	0	0	0	0	40	2013-08-17 14:20:00	41503.6	0.0486111	70	441	2013-08-13 08:30:00	4.24306	2013-08-17	41499	4	afternoon	afternoon 4	27	24	51
441	2013-08-17	1899-12-31 15:30:00	0	28	28	n	0	0	0	0	0	0	0	0	0	0		2013-08-17 15:30:00	41504.4	0.795139		441	2013-08-13 08:30:00	4.29167	2013-08-17	41499	4	afternoon	afternoon 4	28	24	52
441	2013-08-18	1899-12-31 10:35:00	0	26	26	n	0	0	0	0	0	0	0	0	0	0		2013-08-18 10:35:00	41504.5	0.0277778	40	441	2013-08-13 08:30:00	5.08681	2013-08-18	41499	5	morning	morning 5	32	30	62
441	2013-08-18	1899-12-31 11:15:00	0	27	28	n	0	0	0	0	0	0	0	0	0	0		2013-08-18 11:15:00	41504.5	0.0173611	25	441	2013-08-13 08:30:00	5.11458	2013-08-18	41499	5	morning	morning 5	32	30	62
441	2013-08-18	1899-12-31 11:40:00	0	27	28	n	0	0	0	0	0	0	0	0	0	0		2013-08-18 11:40:00	41504.7	0.211806	305	441	2013-08-13 08:30:00	5.13194	2013-08-18	41499	5	morning	morning 5	32	30	62
441	2013-08-18	1899-12-31 16:45:00	0	30	34	n	0	0	0	0	0	0	0	0	0	0		2013-08-18 16:45:00	41505.4	0.743056		441	2013-08-13 08:30:00	5.34375	2013-08-18	41499	5	afternoon	afternoon 5	35	30	65
441	2013-08-19	1899-12-31 10:35:00	0	25	37	n	0	0	0	0	0	0	0	0	0	0		2013-08-19 10:35:00				441	2013-08-13 08:30:00	6.08681	2013-08-19	41499	6	morning	morning 6	38	36	74
441	2013-08-13		2	30	36	y	29	0	0	1	3	30	0	0	0	0			41479.5			441	2013-08-13 08:30:00		2013-08-13	41499	0				0			light rain
496	2013-07-24	1899-12-31 11:25:00	2	30	33	y	6	0	0	0	0	0	10	0	0	0		2013-07-24 11:25:00	41479.5	0.00347222	5	496	2013-07-24 08:30:00	0.121528	2013-07-24	41479	0	morning	morning 0	2	0	2
496	2013-07-24	1899-12-31 11:30:00	2	32	38	y	1	0	0	0	0	0	7	0	0	0		2013-07-24 11:30:00	41479.5	0.00347222	5	496	2013-07-24 08:30:00	0.125	2013-07-24	41479	0	morning	morning 0	2	0	2
496	2013-07-24	1899-12-31 11:35:00	2	32	38	y	7	0	0	0	0	0	4	0	0	0		2013-07-24 11:35:00	41479.5	0.0381944	55	496	2013-07-24 08:30:00	0.128472	2013-07-24	41479	0	morning	morning 0	2	0	2
496	2013-07-24	1899-12-31 12:30:00	2	32	34	y	12	0	0	0	0	0	14	0	0	0		2013-07-24 12:30:00	41479.5	0.00347222	5	496	2013-07-24 08:30:00	0.166667	2013-07-24	41479	0	afternoon	afternoon 0	2	0	2
496	2013-07-24	1899-12-31 12:35:00	2	33	41	y	5	0	0	0	0	0	3	0	0	0		2013-07-24 12:35:00	41479.5	0.00347222	5	496	2013-07-24 08:30:00	0.170139	2013-07-24	41479	0	afternoon	afternoon 0	3	0	3
496	2013-07-24	1899-12-31 12:40:00	2	33	40	y	5	0	0	0	0	0	9	0	0	0		2013-07-24 12:40:00	41479.6	0.0277778	40	496	2013-07-24 08:30:00	0.173611	2013-07-24	41479	0	afternoon	afternoon 0	3	0	3
496	2013-07-24	1899-12-31 13:20:00	2	34	38	y	5	0	0	0	0	0	4	0	0	0		2013-07-24 13:20:00	41479.6	0.00347222	5	496	2013-07-24 08:30:00	0.201389	2013-07-24	41479	0	afternoon	afternoon 0	3	0	3
496	2013-07-24	1899-12-31 13:25:00	2	32	38	y	9	0	0	0	0	0	4	0	0	0		2013-07-24 13:25:00	41479.6	0.00347222	5	496	2013-07-24 08:30:00	0.204861	2013-07-24	41479	0	afternoon	afternoon 0	3	0	3
496	2013-07-24	1899-12-31 13:30:00	2	39	46	y	5	0	0	0	0	0	5	0	0	0	17	2013-07-24 13:30:00	41480.4	0.847222		496	2013-07-24 08:30:00	0.208333	2013-07-24	41479	0	afternoon	afternoon 0	3	0	3
496	2013-07-25	1899-12-31 09:50:00	0	26	29	n	0	0	0	0	0	0	0	0	0	0		2013-07-25 09:50:00	41480.5	0.127083	183	496	2013-07-24 08:30:00	1.05556	2013-07-25	41479	1	morning	morning 1	7	6	13
496	2013-07-25	1899-12-31 12:53:00	2	34	35	y	21	0	0	0	2	0	12	0	0	0		2013-07-25 12:53:00	41480.5	0.00277778	4	496	2013-07-24 08:30:00	1.18264	2013-07-25	41479	1	afternoon	afternoon 1	9	6	15
496	2013-07-25	1899-12-31 12:57:00	2	34	36	y	21	0	0	0	6	3	29	0	0	0		2013-07-25 12:57:00	41480.5	0.00416667	6	496	2013-07-24 08:30:00	1.18542	2013-07-25	41479	1	afternoon	afternoon 1	9	6	15
496	2013-07-25	1899-12-31 13:03:00	2	33	34	y	20	0	0	0	2	1	17	0	0	0		2013-07-25 13:03:00	41480.6	0.0291667	42	496	2013-07-24 08:30:00	1.18958	2013-07-25	41479	1	afternoon	afternoon 1	9	6	15
496	2013-07-25	1899-12-31 13:45:00	2	32	33	y	16	0	0	0	0	8	15	0	0	0		2013-07-25 13:45:00	41480.6	0.00347222	5	496	2013-07-24 08:30:00	1.21875	2013-07-25	41479	1	afternoon	afternoon 1	9	6	15
496	2013-07-25	1899-12-31 13:50:00	2	30	32	y	15	0	0	0	0	0	15	0	0	0		2013-07-25 13:50:00	41480.6	0.00347222	5	496	2013-07-24 08:30:00	1.22222	2013-07-25	41479	1	afternoon	afternoon 1	9	6	15
496	2013-07-25	1899-12-31 13:55:00	2	30	33	y	12	0	0	0	0	6	11	0	0	0		2013-07-25 13:55:00	41480.7	0.0798611	115	496	2013-07-24 08:30:00	1.22569	2013-07-25	41479	1	afternoon	afternoon 1	9	6	15
496	2013-07-25	1899-12-31 15:50:00	0	38	29	n	0	0	0	0	0	0	0	0	0	0	23	2013-07-25 15:50:00	41480.7	0.0243056	35	496	2013-07-24 08:30:00	1.30556	2013-07-25	41479	1	afternoon	afternoon 1	10	6	16
496	2013-07-25	1899-12-31 16:25:00	0	28	29	n	0	0	0	0	0	0	0	0	0	0		2013-07-25 16:25:00	41481.4	0.704861		496	2013-07-24 08:30:00	1.32986	2013-07-25	41479	1	afternoon	afternoon 1	10	6	16		rain
496	2013-07-26	1899-12-31 09:20:00	0	26	29	n	0	0	0	0	0	0	0	0	0	0		2013-07-26 09:20:00	41481.4	0.0243056	35	496	2013-07-24 08:30:00	2.03472	2013-07-26	41479	2	morning	morning 2	13	12	25
496	2013-07-26	1899-12-31 09:55:00	0	28	33	n	0	0	0	0	0	0	0	0	0	0		2013-07-26 09:55:00	41481.4	0.00347222	5	496	2013-07-24 08:30:00	2.05903	2013-07-26	41479	2	morning	morning 2	13	12	25
496	2013-07-26	1899-12-31 10:00:00	2	29	33	y	4	0	0		1	6	0	0	0	0		2013-07-26 10:00:00	41481.4	0.00347222	5	496	2013-07-24 08:30:00	2.0625	2013-07-26	41479	2	morning	morning 2	13	12	25		sunny
496	2013-07-26	1899-12-31 10:05:00	2	29	33	y	6	0	0	2	0	1	0	0	0	0		2013-07-26 10:05:00	41481.4	0.0277778	40	496	2013-07-24 08:30:00	2.06597	2013-07-26	41479	2	morning	morning 2	13	12	25
496	2013-07-26	1899-12-31 10:45:00	2	30	40	y	56	0	0	5	2	32	0	0	0	0		2013-07-26 10:45:00	41481.5	0.00347222	5	496	2013-07-24 08:30:00	2.09375	2013-07-26	41479	2	morning	morning 2	14	12	26
496	2013-07-26	1899-12-31 10:50:00	2	32	43	y	47	0	0	4	3	50	0	0	0	0		2013-07-26 10:50:00	41481.5	0.00347222	5	496	2013-07-24 08:30:00	2.09722	2013-07-26	41479	2	morning	morning 2	14	12	26
496	2013-07-26	1899-12-31 10:55:00	2	31	44	y	39	0	2	2	0	48	0	0	0	0		2013-07-26 10:55:00	41481.5	0.0381944	55	496	2013-07-24 08:30:00	2.10069	2013-07-26	41479	2	morning	morning 2	14	12	26
496	2013-07-26	1899-12-31 11:50:00	2	37	45	y	11	0	0	0	1	3	0	0	0	0		2013-07-26 11:50:00	41481.5	0.00347222	5	496	2013-07-24 08:30:00	2.13889	2013-07-26	41479	2	morning	morning 2	14	12	26
496	2013-07-26	1899-12-31 11:55:00	2	39	43	y	7	0	0	0	2	4	0	0	0	0		2013-07-26 11:55:00	41481.5	0.00347222	5	496	2013-07-24 08:30:00	2.14236	2013-07-26	41479	2	morning	morning 2	14	12	26
496	2013-07-26	1899-12-31 12:00:00	2	37	42	y	3	0	0	0	0	1	0	0	0	0		2013-07-26 12:00:00	41481.5	0.0277778	40	496	2013-07-24 08:30:00	2.14583	2013-07-26	41479	2	morning	morning 2	14	12	26
496	2013-07-26	1899-12-31 12:40:00	2	32	36	y	21	0	0	5	0	16	0	0	0	0		2013-07-26 12:40:00	41481.5	0.00347222	5	496	2013-07-24 08:30:00	2.17361	2013-07-26	41479	2	afternoon	afternoon 2	15	12	27
496	2013-07-26	1899-12-31 12:45:00	2	33	35	y	10	0	0	1	1	4	0	0	0	0		2013-07-26 12:45:00	41481.5	0.00347222	5	496	2013-07-24 08:30:00	2.17708	2013-07-26	41479	2	afternoon	afternoon 2	15	12	27
496	2013-07-26	1899-12-31 12:50:00	2	35	49	y	6	0	0	1	0	8	0	0	0	0		2013-07-26 12:50:00	41481.6	0.0208333	30	496	2013-07-24 08:30:00	2.18056	2013-07-26	41479	2	afternoon	afternoon 2	15	12	27
496	2013-07-26	1899-12-31 13:20:00	0	38	48	n	0	0	0	0	0	0	0	0	0	0	28	2013-07-26 13:20:00	41481.7	0.128472	185	496	2013-07-24 08:30:00	2.20139	2013-07-26	41479	2	afternoon	afternoon 2	15	12	27
496	2013-07-26	1899-12-31 16:25:00	2	40	50	y	2	0	0	0	0	0	0	0	0	0		2013-07-26 16:25:00	41481.7	0.00347222	5	496	2013-07-24 08:30:00	2.32986	2013-07-26	41479	2	afternoon	afternoon 2	16	12	28
496	2013-07-26	1899-12-31 16:30:00	0	42	52	n	0	0	0	0	0	0	0	0	0	0		2013-07-26 16:30:00	41481.7	0.0277778	40	496	2013-07-24 08:30:00	2.33333	2013-07-26	41479	2	afternoon	afternoon 2	16	12	28
496	2013-07-26	1899-12-31 17:10:00	2	34	36	y	18	0	0	6	0	12	0	0	0	0		2013-07-26 17:10:00	41481.7	0.00347222	5	496	2013-07-24 08:30:00	2.36111	2013-07-26	41479	2	evening	evening 2	17	12	29
496	2013-07-26	1899-12-31 17:15:00	2	33	35	y	22	0	0	7	0	17	0	0	0	0		2013-07-26 17:15:00	41481.7	0.00347222	5	496	2013-07-24 08:30:00	2.36458	2013-07-26	41479	2	evening	evening 2	17	12	29
496	2013-07-26	1899-12-31 17:20:00	2	32	36	y	26	0	0	10	0	17	0	0	0	0		2013-07-26 17:20:00	41481.8	0.03125	45	496	2013-07-24 08:30:00	2.36806	2013-07-26	41479	2	evening	evening 2	17	12	29
496	2013-07-26	1899-12-31 18:05:00	2	30	33	y	22	0	0	12	0	16	0	0	0	0		2013-07-26 18:05:00	41481.8	0.00347222	5	496	2013-07-24 08:30:00	2.39931	2013-07-26	41479	2	evening	evening 2	17	12	29
496	2013-07-26	1899-12-31 18:10:00	2	31	35	y	27	0	0	11	0	15	0	0	0	0		2013-07-26 18:10:00	41481.8	0.00347222	5	496	2013-07-24 08:30:00	2.40278	2013-07-26	41479	2	evening	evening 2	17	12	29
496	2013-07-26	1899-12-31 18:15:00	2	32	36	y	30	0	0	15	2	13	0	0	0	0		2013-07-26 18:15:00	41482.4	0.635417		496	2013-07-24 08:30:00	2.40625	2013-07-26	41479	2	evening	evening 2	17	12	29
496	2013-07-27	1899-12-31 09:30:00	0	28	28	n	0	0	0	0	0	0	0	0	0	0		2013-07-27 09:30:00	41482.4	0.0277778	40	496	2013-07-24 08:30:00	3.04167	2013-07-27	41479	3	morning	morning 3	19	18	37
496	2013-07-27	1899-12-31 10:10:00	2	29	31	y	30	0	0	0	0	28	0	0	0	0		2013-07-27 10:10:00	41482.4	0.00347222	5	496	2013-07-24 08:30:00	3.06944	2013-07-27	41479	3	morning	morning 3	19	18	37		overcast
496	2013-07-27	1899-12-31 10:15:00	2	29	30	y	38	0	0	2	1	50	0	0	0	0		2013-07-27 10:15:00	41482.4	0.00347222	5	496	2013-07-24 08:30:00	3.07292	2013-07-27	41479	3	morning	morning 3	19	18	37
496	2013-07-27	1899-12-31 10:20:00	2	30	33	y	63	0	0	3	2	78	0	0	0	0		2013-07-27 10:20:00	41482.5	0.03125	45	496	2013-07-24 08:30:00	3.07639	2013-07-27	41479	3	morning	morning 3	19	18	37
496	2013-07-27	1899-12-31 11:05:00	2	32	35	y	31	0	1	5	1	24	0	0	0	0		2013-07-27 11:05:00	41482.5	0.00347222	5	496	2013-07-24 08:30:00	3.10764	2013-07-27	41479	3	morning	morning 3	20	18	38		sunny w/ clouds
496	2013-07-27	1899-12-31 11:10:00	2	29	32	y	29	0	2	6	0	25	0	0	0	0		2013-07-27 11:10:00	41482.5	0.00347222	5	496	2013-07-24 08:30:00	3.11111	2013-07-27	41479	3	morning	morning 3	20	18	38
496	2013-07-27	1899-12-31 11:15:00	2	31	36	y	25	0	3	4	1	27	0	0	0	0		2013-07-27 11:15:00	41482.5	0.03125	45	496	2013-07-24 08:30:00	3.11458	2013-07-27	41479	3	morning	morning 3	20	18	38
496	2013-07-27	1899-12-31 12:00:00	0	40	46	n	4	0	0	0	0	0	0	0	0	0		2013-07-27 12:00:00	41482.5	0.00347222	5	496	2013-07-24 08:30:00	3.14583	2013-07-27	41479	3	morning	morning 3	20	18	38
496	2013-07-27	1899-12-31 12:05:00	2	38	47	y	1	0	0	1	0	3	0	0	0	0		2013-07-27 12:05:00	41482.5	0.00347222	5	496	2013-07-24 08:30:00	3.14931	2013-07-27	41479	3	afternoon	afternoon 3	20	18	38
496	2013-07-27	1899-12-31 12:10:00	2	37	45	y	13	0	0	0	0	1	0	0	0	0		2013-07-27 12:10:00	41482.5	0.0208333	30	496	2013-07-24 08:30:00	3.15278	2013-07-27	41479	3	afternoon	afternoon 3	20	18	38
496	2013-07-27	1899-12-31 12:40:00	0	36	53	n	0	0	0	0	0	0	0	0	0	0	30	2013-07-27 12:40:00	41482.7	0.152778	220	496	2013-07-24 08:30:00	3.17361	2013-07-27	41479	3	afternoon	afternoon 3	21	18	39
496	2013-07-27	1899-12-31 16:20:00	2	36	40	y	61	0	4	7	0	58	0	0	0	0		2013-07-27 16:20:00	41482.7	0.00416667	6	496	2013-07-24 08:30:00	3.32639	2013-07-27	41479	3	afternoon	afternoon 3	22	18	40
496	2013-07-27	1899-12-31 16:26:00	2	33	40	y	53	4	3	10	0	32	0	0	0	0		2013-07-27 16:26:00	41482.7	0.00416667	6	496	2013-07-24 08:30:00	3.33056	2013-07-27	41479	3	afternoon	afternoon 3	22	18	40
496	2013-07-27	1899-12-31 16:32:00	2	38	45	y	45	1	4	8	0	47	0	0	0	0		2013-07-27 16:32:00	41482.7	0.0298611	43	496	2013-07-24 08:30:00	3.33472	2013-07-27	41479	3	afternoon	afternoon 3	23	18	41
496	2013-07-27	1899-12-31 17:15:00	2	33	34	y	24	2	4	4	3	31	0	0	0	0		2013-07-27 17:15:00	41482.7	0.00347222	5	496	2013-07-24 08:30:00	3.36458	2013-07-27	41479	3	evening	evening 3	23	18	41
496	2013-07-27	1899-12-31 17:20:00	2	32	35	y	40	2	3	8	0	37	0	0	0	0		2013-07-27 17:20:00	41482.7	0.00347222	5	496	2013-07-24 08:30:00	3.36806	2013-07-27	41479	3	evening	evening 3	23	18	41
496	2013-07-27	1899-12-31 17:25:00	2	31	32	y	20	0	3	6	0	29	0	0	0	0		2013-07-27 17:25:00	41483.4	0.680556		496	2013-07-24 08:30:00	3.37153	2013-07-27	41479	3	evening	evening 3	23	18	41
496	2013-07-28	1899-12-31 09:45:00	0	26	30	n	0	0	0	0	0	0	0	0	0	0		2013-07-28 09:45:00	41483.4	0.0208333	30	496	2013-07-24 08:30:00	4.05208	2013-07-28	41479	4	morning	morning 4	25	24	49
496	2013-07-28	1899-12-31 10:15:00	2	28	32	y	10	0	0	0	0	6	0	0	0	0		2013-07-28 10:15:00	41483.4	0.00347222	5	496	2013-07-24 08:30:00	4.07292	2013-07-28	41479	4	morning	morning 4	25	24	49
496	2013-07-28	1899-12-31 10:20:00	2	29	36	y	10	0	1	2	3	13	0	0	0	0		2013-07-28 10:20:00	41483.4	0.00347222	5	496	2013-07-24 08:30:00	4.07639	2013-07-28	41479	4	morning	morning 4	25	24	49		sunny
496	2013-07-28	1899-12-31 10:25:00	2	29	36	y	11	0	0	1	2	16	0	0	1	0		2013-07-28 10:25:00	41483.5	0.0277778	40	496	2013-07-24 08:30:00	4.07986	2013-07-28	41479	4	morning	morning 4	25	24	49
496	2013-07-28	1899-12-31 11:05:00	2	33	40	y	44	0	4	15	0	46	0	0	0	0		2013-07-28 11:05:00	41483.5	0.00347222	5	496	2013-07-24 08:30:00	4.10764	2013-07-28	41479	4	morning	morning 4	26	24	50
496	2013-07-28	1899-12-31 11:10:00	2	31	38	y	56	0	9	15	1	59	0	0	1	0		2013-07-28 11:10:00	41483.5	0.00347222	5	496	2013-07-24 08:30:00	4.11111	2013-07-28	41479	4	morning	morning 4	26	24	50
496	2013-07-28	1899-12-31 11:15:00	2	31	41	y	54	0	12	13	0	61	0	0	0	0		2013-07-28 11:15:00	41483.5	0.0277778	40	496	2013-07-24 08:30:00	4.11458	2013-07-28	41479	4	morning	morning 4	26	24	50		sunny
496	2013-07-28	1899-12-31 11:55:00	2	35	41	y	57	0	2	17	1	56	0	0	0	0		2013-07-28 11:55:00	41483.5	0.00347222	5	496	2013-07-24 08:30:00	4.14236	2013-07-28	41479	4	morning	morning 4	26	24	50
496	2013-07-28	1899-12-31 12:00:00	2	36	41	y	56	0	2	18	0	63	0	0	0	0		2013-07-28 12:00:00	41483.5	0.00347222	5	496	2013-07-24 08:30:00	4.14583	2013-07-28	41479	4	morning	morning 4	26	24	50
496	2013-07-28	1899-12-31 12:05:00	2	35	42	y	48	0	1	21	0	20	0	0	0	0		2013-07-28 12:05:00	41483.5	0.03125	45	496	2013-07-24 08:30:00	4.14931	2013-07-28	41479	4	afternoon	afternoon 4	26	24	50
496	2013-07-28	1899-12-31 12:50:00	2	31	31	y	27	0	2	8	1	27	0	0	0	0		2013-07-28 12:50:00	41483.5	0.00347222	5	496	2013-07-24 08:30:00	4.18056	2013-07-28	41479	4	afternoon	afternoon 4	27	24	51		overcast
496	2013-07-28	1899-12-31 12:55:00	2	30	30	y	22	0	3	6	0	14	0	0	0	0		2013-07-28 12:55:00	41483.5	0.00347222	5	496	2013-07-24 08:30:00	4.18403	2013-07-28	41479	4	afternoon	afternoon 4	27	24	51
496	2013-07-28	1899-12-31 13:00:00	2	30	30	y	32	0	3	11	0	4	0	0	0	0		2013-07-28 13:00:00	41483.6	0.0208333	30	496	2013-07-24 08:30:00	4.1875	2013-07-28	41479	4	afternoon	afternoon 4	27	24	51
496	2013-07-28	1899-12-31 13:30:00	2	25	25	y	5	0	0	1	0	2	0	0	0	0	28	2013-07-28 13:30:00	41483.6	0.00347222	5	496	2013-07-24 08:30:00	4.20833	2013-07-28	41479	4	afternoon	afternoon 4	27	24	51		rain
496	2013-07-28	1899-12-31 13:35:00	2	26	26	y	1	0	0	0	0	60	0	0	0	0		2013-07-28 13:35:00	41483.7	0.09375	135	496	2013-07-24 08:30:00	4.21181	2013-07-28	41479	4	afternoon	afternoon 4	27	24	51
496	2013-07-28	1899-12-31 15:50:00	2	31	36	y	60	0	5	12	0	48	0	0	0	0		2013-07-28 15:50:00	41483.7	0.00555556	8	496	2013-07-24 08:30:00	4.30556	2013-07-28	41479	4	afternoon	afternoon 4	28	24	52
496	2013-07-28	1899-12-31 15:58:00	2	33	37	y	51	0	6	15	0	49	0	0	0	0		2013-07-28 15:58:00	41483.7	0.00347222	5	496	2013-07-24 08:30:00	4.31111	2013-07-28	41479	4	afternoon	afternoon 4	28	24	52
496	2013-07-28	1899-12-31 16:03:00	2	32	36	y	50	0	7	15	0	39	0	0	0	0		2013-07-28 16:03:00	41483.7	0.0256944	37	496	2013-07-24 08:30:00	4.31458	2013-07-28	41479	4	afternoon	afternoon 4	28	24	52
496	2013-07-28	1899-12-31 16:40:00	2	32	36	y	39	0	0	16	0	37	0	0	0	0		2013-07-28 16:40:00	41483.7	0.00416667	6	496	2013-07-24 08:30:00	4.34028	2013-07-28	41479	4	afternoon	afternoon 4	29	24	53
496	2013-07-28	1899-12-31 16:46:00	2	32	37	y	40	0	0	13	0	46	0	0	0	0		2013-07-28 16:46:00	41483.7	0.00416667	6	496	2013-07-24 08:30:00	4.34444	2013-07-28	41479	4	afternoon	afternoon 4	29	24	53
496	2013-07-28	1899-12-31 16:52:00	2	35	41	y	45	0	0	11	0	25	0	0	0	0		2013-07-28 16:52:00	41483.7	0.0333333	48	496	2013-07-24 08:30:00	4.34861	2013-07-28	41479	4	afternoon	afternoon 4	29	24	53
496	2013-07-28	1899-12-31 17:40:00	2	34	38	y	32	0	0	2	0	20	0	0	0	0		2013-07-28 17:40:00	41483.7	0.00347222	5	496	2013-07-24 08:30:00	4.38194	2013-07-28	41479	4	evening	eveing 4	29	24	53
496	2013-07-28	1899-12-31 17:45:00	2	30	35	y	28	0	0	2	2	20	0	0	0	0		2013-07-28 17:45:00	41483.7	0.00486111	7	496	2013-07-24 08:30:00	4.38542	2013-07-28	41479	4	evening	eveing 4	29	24	53
496	2013-07-28	1899-12-31 17:52:00	2	30	34	y	24	0	0	2	0	13	0	0	0	0		2013-07-28 17:52:00	41483.8	0.0208333	30	496	2013-07-24 08:30:00	4.39028	2013-07-28	41479	4	evening	eveing 4	29	24	53
496	2013-07-28	1899-12-31 18:22:00	2	29	30	y	19	0	0	1	1	8	0	0	0	0		2013-07-28 18:22:00	41483.8	0.00208333	3	496	2013-07-24 08:30:00	4.41111	2013-07-28	41479	4	evening	eveing 4	29	24	53
496	2013-07-28	1899-12-31 18:25:00	2	29	29	y	13	0	0	1	0	0	0	0	0	0		2013-07-28 18:25:00	41483.8	0.0138889	20	496	2013-07-24 08:30:00	4.41319	2013-07-28	41479	4	evening	eveing 4	29	24	53
496	2013-07-28	1899-12-31 18:45:00	0	28	29	n	0	0	0	0	0	0	0	0	0	0		2013-07-28 18:45:00	41484.4	0.614583		496	2013-07-24 08:30:00	4.42708	2013-07-28	41479	4	evening	eveing 4	30	24	54
496	2013-07-29	1899-12-31 09:30:00	0	27	31	n	0	0	0	0	0	0	0	0	0	0		2013-07-29 09:30:00	41484.4	0.0173611	25	496	2013-07-24 08:30:00	5.04167	2013-07-29	41479	5	morning	morning 5	31	30	61
496	2013-07-29	1899-12-31 09:55:00	0	28	34	n	0	0	0	0	0	0	0	0	0	0		2013-07-29 09:55:00	41484.4	0.0243056	35	496	2013-07-24 08:30:00	5.05903	2013-07-29	41479	5	morning	morning 5	31	30	61
496	2013-07-29	1899-12-31 10:30:00	2	30	39	y	40	0	0	24	2	33	0	0	0	0		2013-07-29 10:30:00	41484.4	0.00347222	5	496	2013-07-24 08:30:00	5.08333	2013-07-29	41479	5	morning	morning 5	31	30	61		sunny w/clouds
496	2013-07-29	1899-12-31 10:35:00	2	28	34	y	45	0	0	17	3	39	0	0	0	0		2013-07-29 10:35:00	41484.4	0.00347222	5	496	2013-07-24 08:30:00	5.08681	2013-07-29	41479	5	morning	morning 5	32	30	62
496	2013-07-29	1899-12-31 10:40:00	2	33	40	y	35	0	0	16	1	38	0	0	0	0		2013-07-29 10:40:00	41484.5	0.0208333	30	496	2013-07-24 08:30:00	5.09028	2013-07-29	41479	5	morning	morning 5	32	30	62
496	2013-07-29	1899-12-31 11:10:00	2	34	41	y	26	0	0	15	1	26	0	0	0	0		2013-07-29 11:10:00	41484.5	0.00347222	5	496	2013-07-24 08:30:00	5.11111	2013-07-29	41479	5	morning	morning 5	32	30	62
496	2013-07-29	1899-12-31 11:15:00	2	34	41	y	24	0	0	11	0	20	0	0	0	0		2013-07-29 11:15:00	41484.5	0.00347222	5	496	2013-07-24 08:30:00	5.11458	2013-07-29	41479	5	morning	morning 5	32	30	62
496	2013-07-29	1899-12-31 11:20:00	2	31	40	y	25	0	0	10	0	17	0	0	0	0		2013-07-29 11:20:00	41484.5	0.0208333	30	496	2013-07-24 08:30:00	5.11806	2013-07-29	41479	5	morning	morning 5	32	30	62
496	2013-07-29	1899-12-31 11:50:00	2	35	41	y	7	0	0	4	0	5	0	0	0	0		2013-07-29 11:50:00	41484.5	0.00347222	5	496	2013-07-24 08:30:00	5.13889	2013-07-29	41479	5	morning	morning 5	32	30	62		sunny
496	2013-07-29	1899-12-31 11:55:00	2	37	46	y	7	0	0	3	0	7	0	0	0	0		2013-07-29 11:55:00	41484.5	0.00347222	5	496	2013-07-24 08:30:00	5.14236	2013-07-29	41479	5	morning	morning 5	32	30	62
496	2013-07-29	1899-12-31 12:00:00	2	39	45	y	8	0	0	5	0	10	0	0	0	0		2013-07-29 12:00:00	41484.5	0.0208333	30	496	2013-07-24 08:30:00	5.14583	2013-07-29	41479	5	morning	morning 5	32	30	62		cloudy
496	2013-07-29	1899-12-31 12:30:00	2	36	39	y	7	0	0	4	0	24	0	0	0	0		2013-07-29 12:30:00	41484.5	0.00347222	5	496	2013-07-24 08:30:00	5.16667	2013-07-29	41479	5	afternoon	afternoon 5	32	30	62
496	2013-07-29	1899-12-31 12:35:00	2	34	36	y	7	0	0	2	0	9	0	0	0	0		2013-07-29 12:35:00	41484.5	0.00347222	5	496	2013-07-24 08:30:00	5.17014	2013-07-29	41479	5	afternoon	afternoon 5	33	30	63		sunny
496	2013-07-29	1899-12-31 12:40:00	2	35	47	y	4	0	0	2	0	7	0	0	0	0		2013-07-29 12:40:00	41484.5	0.00694444	10	496	2013-07-24 08:30:00	5.17361	2013-07-29	41479	5	afternoon	afternoon 5	33	30	63
496	2013-07-29	1899-12-31 12:50:00	0	46	50	n	0	0	0	0	0	0	0	0	0	0	29	2013-07-29 12:50:00	41484.6	0.104167	150	496	2013-07-24 08:30:00	5.18056	2013-07-29	41479	5	afternoon	afternoon 5	33	30	63
496	2013-07-29	1899-12-31 15:20:00	0	30	30	n	0	0	0	0	0	0	0	0	0	0		2013-07-29 15:20:00	41484.7	0.0277778	40	496	2013-07-24 08:30:00	5.28472	2013-07-29	41479	5	afternoon	afternoon 5	34	30	64
496	2013-07-29	1899-12-31 16:00:00	0	28	29	n	0	0	0	0	0	0	0	0	0	0		2013-07-29 16:00:00	41484.7	0.0291667	42	496	2013-07-24 08:30:00	5.3125	2013-07-29	41479	5	afternoon	afternoon 5	34	30	64
496	2013-07-29	1899-12-31 16:42:00	2	35	37	y	6	0	0	1	1	4	0	0	0	0		2013-07-29 16:42:00	41484.7	0.00277778	4	496	2013-07-24 08:30:00	5.34167	2013-07-29	41479	5	afternoon	afternoon 5	35	30	65
496	2013-07-29	1899-12-31 16:46:00	2	33	35	y	6	0	0	1	2	11	0	0	0	0		2013-07-29 16:46:00	41484.7	0.00208333	3	496	2013-07-24 08:30:00	5.34444	2013-07-29	41479	5	afternoon	afternoon 5	35	30	65
496	2013-07-29	1899-12-31 16:49:00	2	34	37	y	5	0	0	1	1	7	0	0	0	0		2013-07-29 16:49:00	41484.7	0.0215278	31	496	2013-07-24 08:30:00	5.34653	2013-07-29	41479	5	afternoon	afternoon 5	35	30	65
496	2013-07-29	1899-12-31 17:20:00	2	35	40	y	5	0	0	0	0	14	0	0	0	0		2013-07-29 17:20:00	41484.7	0.00208333	3	496	2013-07-24 08:30:00	5.36806	2013-07-29	41479	5	evening	evening 5	35	30	65
496	2013-07-29	1899-12-31 17:23:00	2	36	39	y	5	0	0	1	1	5	0	0	0	0		2013-07-29 17:23:00	41484.7	0.00208333	3	496	2013-07-24 08:30:00	5.37014	2013-07-29	41479	5	evening	evening 5	35	30	65
496	2013-07-29	1899-12-31 17:26:00	2	33	37	y	8	0	0	1	0	2	0	0	0	0		2013-07-29 17:26:00	41484.7	0.0201389	29	496	2013-07-24 08:30:00	5.37222	2013-07-29	41479	5	evening	evening 5	35	30	65
496	2013-07-29	1899-12-31 17:55:00	0	30	32	n	0	0	0	0	0	0	0	0	0	0		2013-07-29 17:55:00	41485.4	0.663194		496	2013-07-24 08:30:00	5.39236	2013-07-29	41479	5	evening	evening 5	35	30	65
496	2013-07-30	1899-12-31 09:50:00	0	30	32	n	0	0	0	0	0	0	0	0	0	0		2013-07-30 09:50:00	41485.4	0.0208333	30	496	2013-07-24 08:30:00	6.05556	2013-07-30	41479	6	morning	morning 6	37	36	73
496	2013-07-30	1899-12-31 10:20:00	2	29	35	y	2	0	0	0	2	11	0	0	0	0		2013-07-30 10:20:00	41485.4	0.00347222	5	496	2013-07-24 08:30:00	6.07639	2013-07-30	41479	6	morning	morning 6	37	36	73
496	2013-07-30	1899-12-31 10:25:00	2	31	39	y	6	0	0	0	4	22	0	0	0	0		2013-07-30 10:25:00	41485.4	0.00347222	5	496	2013-07-24 08:30:00	6.07986	2013-07-30	41479	6	morning	morning 6	37	36	73		sunny w/ clouds
496	2013-07-30	1899-12-31 10:30:00	2	31	40	y	5	0	0	0	2	2	0	0	0	0		2013-07-30 10:30:00	41485.5	0.0208333	30	496	2013-07-24 08:30:00	6.08333	2013-07-30	41479	6	morning	morning 6	37	36	73
496	2013-07-30	1899-12-31 11:00:00	2	34	42	y	6	0	0	1	1	3	0	0	0	0		2013-07-30 11:00:00	41485.5	0.00347222	5	496	2013-07-24 08:30:00	6.10417	2013-07-30	41479	6	morning	morning 6	38	36	74
496	2013-07-30	1899-12-31 11:05:00	2	30	43	y	5	0	0	2	1	4	0	0	0	0		2013-07-30 11:05:00	41485.5	0.00347222	5	496	2013-07-24 08:30:00	6.10764	2013-07-30	41479	6	morning	morning 6	38	36	74
496	2013-07-30	1899-12-31 11:10:00	2	31	35	y	4	0	0	2	1	2	0	0	0	0		2013-07-30 11:10:00	41485.5	0.0208333	30	496	2013-07-24 08:30:00	6.11111	2013-07-30	41479	6	morning	morning 6	38	36	74
496	2013-07-30	1899-12-31 11:40:00	2	37	43	y	2	0	0	0	0	1	0	0	0	0		2013-07-30 11:40:00	41485.5	0.00347222	5	496	2013-07-24 08:30:00	6.13194	2013-07-30	41479	6	morning	morning 6	38	36	74
496	2013-07-30	1899-12-31 11:45:00	2	36	43	y	2	0	0	0	0	0	0	0	0	0		2013-07-30 11:45:00	41485.5	0.00347222	5	496	2013-07-24 08:30:00	6.13542	2013-07-30	41479	6	morning	morning 6	38	36	74
496	2013-07-30	1899-12-31 11:50:00	2	36	42	y	2	0	0	0	0	6	0	0	0	0		2013-07-30 11:50:00	41485.5	0.0208333	30	496	2013-07-24 08:30:00	6.13889	2013-07-30	41479	6	morning	morning 6	38	36	74
496	2013-07-30	1899-12-31 12:20:00	2	32	34	y	8	0	0	1	0	14	0	0	0	0		2013-07-30 12:20:00	41485.5	0.00347222	5	496	2013-07-24 08:30:00	6.15972	2013-07-30	41479	6	afternoon	afternoon 6	38	36	74
496	2013-07-30	1899-12-31 12:25:00	2	32	33	y	9	0	0	2	0	7	0	0	0	0	31	2013-07-30 12:25:00	41485.5	0.00347222	5	496	2013-07-24 08:30:00	6.16319	2013-07-30	41479	6	afternoon	afternoon 6	38	36	74
496	2013-07-30	1899-12-31 12:30:00	2	32	33	y	11	0	0	2	1	6	0	0	0	0		2013-07-30 12:30:00	41485.6	0.128472	185	496	2013-07-24 08:30:00	6.16667	2013-07-30	41479	6	afternoon	afternoon 6	38	36	74
496	2013-07-30	1899-12-31 15:35:00	2	30	34	y	8	0	0	1	1	6	0	0	0	0		2013-07-30 15:35:00	41485.7	0.00347222	5	496	2013-07-24 08:30:00	6.29514	2013-07-30	41479	6	afternoon	afternoon 6	40	36	76
496	2013-07-30	1899-12-31 15:40:00	2	31	34	y	7	0	0	2	1	5	0	0	0	0		2013-07-30 15:40:00	41485.7	0.00347222	5	496	2013-07-24 08:30:00	6.29861	2013-07-30	41479	6	afternoon	afternoon 6	40	36	76
496	2013-07-30	1899-12-31 15:45:00	2	32	34	y	8	0	0	1	1	4	0	0	0	0		2013-07-30 15:45:00	41486.4	0.732639		496	2013-07-24 08:30:00	6.30208	2013-07-30	41479	6	afternoon	afternoon 6	40	36	76
496	2013-07-31	1899-12-31 09:20:00	0	25	30	n	0	0	0	0	0	0	0	0	0	0		2013-07-31 09:20:00	41486.4	0.0347222	50	496	2013-07-24 08:30:00	7.03472	2013-07-31	41479	7	morning	morning 7	43	42	85
496	2013-07-31	1899-12-31 10:10:00	0	27	27	n	0	0	0	0	0	0	0	0	0	0		2013-07-31 10:10:00	41486.4	0.0243056	35	496	2013-07-24 08:30:00	7.06944	2013-07-31	41479	7	morning	morning 7	43	42	85
496	2013-07-31	1899-12-31 10:45:00	0	30	32	n	0	0	0	0	0	0	0	0	0	0		2013-07-31 10:45:00	41486.5	0.0243056	35	496	2013-07-24 08:30:00	7.09375	2013-07-31	41479	7	morning	morning 7	44	42	86
496	2013-07-31	1899-12-31 11:20:00	2	30	32	y	4	0	0	0	0	0	0	0	0	0		2013-07-31 11:20:00	41486.5	0.00347222	5	496	2013-07-24 08:30:00	7.11806	2013-07-31	41479	7	morning	morning 7	44	42	86		sunny
496	2013-07-31	1899-12-31 11:25:00	2	31	34	y	5	0	0	0	0	8	0	0	0	0	31	2013-07-31 11:25:00	41486.5	0.00347222	5	496	2013-07-24 08:30:00	7.12153	2013-07-31	41479	7	morning	morning 7	44	42	86
496	2013-07-31	1899-12-31 11:30:00	2	30	33	y	3	0	0	1	0	1	0	0	0	0		2013-07-31 11:30:00	41486.5	0.0277778	40	496	2013-07-24 08:30:00	7.125	2013-07-31	41479	7	morning	morning 7	44	42	86
496	2013-07-31	1899-12-31 12:10:00	2	34	45	y	3	0	0	0	0	5	0	0	0	0		2013-07-31 12:10:00	41486.5	0.00347222	5	496	2013-07-24 08:30:00	7.15278	2013-07-31	41479	7	afternoon	afternoon 7	44	42	86
496	2013-07-31	1899-12-31 12:15:00	2	32	46	y	5	0	0	1	0	3	0	0	0	0		2013-07-31 12:15:00	41486.5	0.00347222	5	496	2013-07-24 08:30:00	7.15625	2013-07-31	41479	7	afternoon	afternoon 7	44	42	86
496	2013-07-31	1899-12-31 12:20:00	2	35	44	y	0	0	0	0	0	0	0	0	0	0		2013-07-31 12:20:00	41486.7	0.142361	205	496	2013-07-24 08:30:00	7.15972	2013-07-31	41479	7	afternoon	afternoon 7	44	42	86
496	2013-07-31	1899-12-31 15:45:00	2	35	37	y	1	0	0	1	0	0	0	0	0	0		2013-07-31 15:45:00	41486.7	0.03125	45	496	2013-07-24 08:30:00	7.30208	2013-07-31	41479	7	afternoon	afternoon 7	46	42	88
496	2013-07-31	1899-12-31 16:30:00	0	34	36	n	0	0	0	0	0	0	0	0	0	0		2013-07-31 16:30:00	41487.4	0.739583		496	2013-07-24 08:30:00	7.33333	2013-07-31	41479	7	afternoon	afternoon 7	47	42	89
496	2013-08-01	1899-12-31 10:15:00	0	27	27	n	0	0	0	0	0	0	0	0	0	0		2013-08-01 10:15:00	41487.4	0.0208333	30	496	2013-07-24 08:30:00	8.07292	2013-08-01	41479	8	morning	monring 8	49	48	97
496	2013-08-01	1899-12-31 10:45:00	0	28	29	n	0	0	0	0	0	0	0	0	0	0		2013-08-01 10:45:00	41452.4	-35.059		496	2013-07-24 08:30:00	8.09375	2013-08-01	41479	8	morning	monring 8	50	48	98
517	2013-06-27	1899-12-31 09:20:00	2	26	30	y	57	0	3	5	3	62	0	0	0	0		2013-06-27 09:20:00	41452.4	0.0208333	30	517	2013-06-27 08:30:00	0.0347222	2013-06-27	41452	0	morning	morning 0	1	0	1	0
517	2013-06-27	1899-12-31 09:50:00	2	31	37	y	82	0	12	13	0	48	0	0	0	1		2013-06-27 09:50:00	41452.4	0.0208333	30	517	2013-06-27 08:30:00	0.0555555	2013-06-27	41452	0	morning	morning 0	1	0	1	0
517	2013-06-27	1899-12-31 10:20:00	2	31	34	y	85	0	7	20	2	84	0	0	0	2		2013-06-27 10:20:00	41452.5	0.0277778	40	517	2013-06-27 08:30:00	0.0763889	2013-06-27	41452	0	morning	morning 0	1	0	1	0
517	2013-06-27	1899-12-31 11:00:00	2	33	40	y	82	0	3	27	0	79	0	0	0	0		2013-06-27 11:00:00	41452.5	0.0208333	30	517	2013-06-27 08:30:00	0.104167	2013-06-27	41452	0	morning	morning 0	2	0	2	0
517	2013-06-27	1899-12-31 11:30:00	2	31	37	y	82	0	0	38	0	67	0	0	0	0		2013-06-27 11:30:00	41452.5	0.0208333	30	517	2013-06-27 08:30:00	0.125	2013-06-27	41452	0	morning	morning 0	2	0	2	0
517	2013-06-27	1899-12-31 12:00:00	2	32	50	y	25	0	0	16	1	10	0	0	0	0		2013-06-27 12:00:00	41452.5	0.0138889	20	517	2013-06-27 08:30:00	0.145833	2013-06-27	41452	0	morning	morning 0	2	0	2	0
517	2013-06-27	1899-12-31 12:20:00	0	33	55	n	0	0	0	0	0	0	0	0	0	0		2013-06-27 12:20:00	41452.7	0.180556	260	517	2013-06-27 08:30:00	0.159722	2013-06-27	41452	0	afternoon	afternoon 0	2	0	2	0
517	2013-06-27	1899-12-31 16:40:00	2	38	40	y	21	0	0	4	0	16	0	0	0	0		2013-06-27 16:40:00	41452.7	0.0256944	37	517	2013-06-27 08:30:00	0.340278	2013-06-27	41452	0	afternoon	afternoon 0	5	0	5	0
517	2013-06-27	1899-12-31 17:17:00	2	37	38	y	74	0	4	18	4	82	0	0	0	1		2013-06-27 17:17:00	41452.7	0.0277778	40	517	2013-06-27 08:30:00	0.365972	2013-06-27	41452	0	evening	evening 0	5	0	5	0
517	2013-06-27	1899-12-31 17:57:00	2	33	37	y	118	0	2	28	0	92	0	0	0	0		2013-06-27 17:57:00	41452.8	0.0277778	40	517	2013-06-27 08:30:00	0.39375	2013-06-27	41452	0	evening	evening 0	5	0	5	0
517	2013-06-27	1899-12-31 18:37:00	2	32	33	y	96	0	1	26	0	106	0	0	0	0		2013-06-27 18:37:00	41452.8	0.0208333	30	517	2013-06-27 08:30:00	0.421528	2013-06-27	41452	0	evening	evening 0	6	0	6	0
517	2013-06-27	1899-12-31 19:07:00	2	31	33	y	73	0	2	24	0	76	0	0	0	0		2013-06-27 19:07:00	41452.8	0.0159722	23	517	2013-06-27 08:30:00	0.442361	2013-06-27	41452	0	evening	evening 0	6	0	6	0
517	2013-06-27	1899-12-31 19:30:00	2	31	32	y	45	0	1	22	0	36	0	0	0	0	30	2013-06-27 19:30:00	41453.4	0.590278		517	2013-06-27 08:30:00	0.458333	2013-06-27	41452	0	evening	evening 0	6	0	6	0
517	2013-06-28	1899-12-31 09:40:00	2	34	42	y	75	0	4	25	0	40	0	0	0	0		2013-06-28 09:40:00	41453.4	0.0208333	30	517	2013-06-27 08:30:00	1.04861	2013-06-28	41452	1	morning	morning 1	7	6	13	0
517	2013-06-28	1899-12-31 10:10:00	2	34	42	y	86	0	4	26	0	51	0	0	0	0		2013-06-28 10:10:00	41453.4	0.0208333	30	517	2013-06-27 08:30:00	1.06944	2013-06-28	41452	1	morning	morning 1	7	6	13	0
517	2013-06-28	1899-12-31 10:40:00	2	29	32	y	75	0	3	24	0	74	0	0	0	0		2013-06-28 10:40:00	41453.5	0.0208333	30	517	2013-06-27 08:30:00	1.09028	2013-06-28	41452	1	morning	morning 1	8	6	14	0
517	2013-06-28	1899-12-31 11:10:00	2	29	31	y	63	0	1	35	0	63	0	0	0	0		2013-06-28 11:10:00	41453.5	0.0173611	25	517	2013-06-27 08:30:00	1.11111	2013-06-28	41452	1	morning	morning 1	8	6	14	0
517	2013-06-28	1899-12-31 11:35:00	2	30	35	y	75	0	1	31	0	73	0	0	0	0		2013-06-28 11:35:00	41453.5	0.0208333	30	517	2013-06-27 08:30:00	1.12847	2013-06-28	41452	1	morning	morning 1	8	6	14	0
517	2013-06-28	1899-12-31 12:05:00	2	32	45	y	75	0	0	42	0	66	0	0	0	0		2013-06-28 12:05:00	41453.5	0.0173611	25	517	2013-06-27 08:30:00	1.14931	2013-06-28	41452	1	afternoon	afternoon 1	8	6	14	0
517	2013-06-28	1899-12-31 12:30:00	2	37	41	y	53	0	0	24	0	57	0	0	0	0	32.5	2013-06-28 12:30:00	41453.5	0.0208333	30	517	2013-06-27 08:30:00	1.16667	2013-06-28	41452	1	afternoon	afternoon 1	8	6	14	0
517	2013-06-28	1899-12-31 13:00:00	0	36	41	n	0	0	0	0	0	0	0	0	0	0		2013-06-28 13:00:00	41453.7	0.152778	220	517	2013-06-27 08:30:00	1.1875	2013-06-28	41452	1	afternoon	afternoon 1	9	6	15	0
517	2013-06-28	1899-12-31 16:40:00	2	30	31	y	92	0	0	43	0	68	0	0	0	0		2013-06-28 16:40:00	41453.7	0.0138889	20	517	2013-06-27 08:30:00	1.34028	2013-06-28	41452	1	afternoon	afternoon 1	11	6	17	0
517	2013-06-28	1899-12-31 17:00:00	2	30	34	y	95	0	0	50	0	85	0	0	0	0		2013-06-28 17:00:00	41453.7	0.0208333	30	517	2013-06-27 08:30:00	1.35417	2013-06-28	41452	1	evening	evening 1	11	6	17	0
517	2013-06-28	1899-12-31 17:30:00	2	31	31	y	73	0	0	30	0	76	0	0	0	0		2013-06-28 17:30:00	41453.8	0.0208333	30	517	2013-06-27 08:30:00	1.375	2013-06-28	41452	1	evening	evening 1	11	6	17	0
517	2013-06-28	1899-12-31 18:00:00	2	31	33	y	81	0	0	51	0	61	0	0	0	0		2013-06-28 18:00:00	41453.8	0.0208333	30	517	2013-06-27 08:30:00	1.39583	2013-06-28	41452	1	evening	evening 1	11	6	17	0
517	2013-06-28	1899-12-31 18:30:00	2	30	30	y	72	0	0	54	0	56	0	0	1	0		2013-06-28 18:30:00	41453.8	0.0173611	25	517	2013-06-27 08:30:00	1.41667	2013-06-28	41452	1	evening	evening 1	12	6	18	0
517	2013-06-28	1899-12-31 18:55:00	2	29	30	y	43	0	0	34	1	59	0	0	0	0		2013-06-28 18:55:00	41453.8	0.0138889	20	517	2013-06-27 08:30:00	1.43403	2013-06-28	41452	1	evening	evening 1	12	6	18	0
517	2013-06-28	1899-12-31 19:15:00	2	24	24	n	0	0	0	0	0	0	0	0	0	0		2013-06-28 19:15:00	41454.6	0.772917		517	2013-06-27 08:30:00	1.44792	2013-06-28	41452	1	evening	evening 1	12	6	18	0	rain
517	2013-06-29	1899-12-31 13:48:00	2	32	35	y	75	0	0	47	3	56	0	0	0	1		2013-06-29 13:48:00	41454.6	0.0222222	32	517	2013-06-27 08:30:00	2.22083	2013-06-29	41452	2	afternoon	afternoon 2	15	12	27	0
517	2013-06-29	1899-12-31 14:20:00	2	31	36	y	73	0	0	48	0	70	0	0	0	0		2013-06-29 14:20:00	41454.6	0.0243056	35	517	2013-06-27 08:30:00	2.24306	2013-06-29	41452	2	afternoon	afternoon 2	15	12	27	0
517	2013-06-29	1899-12-31 14:55:00	2	33	37	y	62	0	0	48	0	52	0	1	0	0		2013-06-29 14:55:00	41454.6	0.0243056	35	517	2013-06-27 08:30:00	2.26736	2013-06-29	41452	2	afternoon	afternoon 2	16	12	28	0
517	2013-06-29	1899-12-31 15:30:00	2	30	32	y	80	0	0	57	0	80	0	0	0	0		2013-06-29 15:30:00	41454.7	0.0208333	30	517	2013-06-27 08:30:00	2.29167	2013-06-29	41452	2	afternoon	afternoon 2	16	12	28	0
517	2013-06-29	1899-12-31 16:00:00	2	31	34	y	76	0	0	54	3	85	0	0	0	0		2013-06-29 16:00:00	41454.7	0.0208333	30	517	2013-06-27 08:30:00	2.3125	2013-06-29	41452	2	afternoon	afternoon 2	16	12	28	0
517	2013-06-29	1899-12-31 16:30:00	2	35	42	y	88	0	0	69	0	78	0	0	0	0		2013-06-29 16:30:00	41454.7	0.0208333	30	517	2013-06-27 08:30:00	2.33333	2013-06-29	41452	2	afternoon	afternoon 2	16	12	28	0
517	2013-06-29	1899-12-31 17:00:00	2	30	32	y	60	0	0	39	0	63	0	0	0	0		2013-06-29 17:00:00	41454.7	0.0208333	30	517	2013-06-27 08:30:00	2.35417	2013-06-29	41452	2	evening	evening 2	17	12	29	0
517	2013-06-29	1899-12-31 17:30:00	0	n/a	n/a	n	0	0	0	0	0	0	0	0	0	0		2013-06-29 17:30:00	41455.4	0.711806		517	2013-06-27 08:30:00	2.375	2013-06-29	41452	2	evening	evening 2	17	12	29	0
517	2013-06-30	1899-12-31 10:35:00	2	30	35	y	100	0	0	37	0	84	0	0	0	0		2013-06-30 10:35:00	41455.5	0.0277778	40	517	2013-06-27 08:30:00	3.08681	2013-06-30	41452	3	morning	morning 3	20	18	38	0
517	2013-06-30	1899-12-31 11:15:00	2	32	38	y	90	0	2	45	2	81	0	0	0	0		2013-06-30 11:15:00	41455.5	0.0256944	37	517	2013-06-27 08:30:00	3.11458	2013-06-30	41452	3	morning	morning 3	20	18	38	0
517	2013-06-30	1899-12-31 11:52:00	2	34	39	y	92	0	1	37	3	80	0	0	0	0		2013-06-30 11:52:00	41455.7	0.203472	293	517	2013-06-27 08:30:00	3.14028	2013-06-30	41452	3	morning	morning 3	20	18	38	0
517	2013-06-30	1899-12-31 16:45:00	2	31	31	y	40	0	0	22	0	30	0	0	0	0		2013-06-30 16:45:00	41455.7	0.0284722	41	517	2013-06-27 08:30:00	3.34375	2013-06-30	41452	3	afternoon	afternoon 3	23	18	41	0
517	2013-06-30	1899-12-31 17:26:00	2	30	31	y	14	0	0	3	3	14	0	0	0	0		2013-06-30 17:26:00	41455.8	0.0277778	40	517	2013-06-27 08:30:00	3.37222	2013-06-30	41452	3	evening	evening 3	23	18	41	0
517	2013-06-30	1899-12-31 18:06:00	2	29	31	y	15	0	0	5	0	13	0	0	0	0		2013-06-30 18:06:00	41455.8	0.0270833	39	517	2013-06-27 08:30:00	3.4	2013-06-30	41452	3	evening	evening 3	23	18	41	0
517	2013-06-30	1899-12-31 18:45:00	2	28	28	y	10	0	0	2	5	8	0	0	0	0		2013-06-30 18:45:00	41456.4	0.600694		517	2013-06-27 08:30:00	3.42708	2013-06-30	41452	3	evening	evening 3	24	18	42	0
517	2013-07-01	1899-12-31 09:10:00	0	30	30	n	0	0	0	0	0	0	0	0	0	0		2013-07-01 09:10:00	41456.4	0.0409722	59	517	2013-06-27 08:30:00	4.02778	2013-07-01	41452	4	morning	morning 4	25	24	49	0
517	2013-07-01	1899-12-31 10:09:00	0	30	31	n	0	0	0	0	0	0	0	0	0	0		2013-07-01 10:09:00	41456.5	0.0347222	50	517	2013-06-27 08:30:00	4.06875	2013-07-01	41452	4	morning	morning 4	25	24	49	0
517	2013-07-01	1899-12-31 10:59:00	2	30	30	y	10	0	0	0	9	13	0	0	1	2		2013-07-01 10:59:00	41456.5	0.00277778	4	517	2013-06-27 08:30:00	4.10347	2013-07-01	41452	4	morning	morning 4	26	24	50	0	very overcast
517	2013-07-01	1899-12-31 11:03:00	2	30	34	y	7	0	0	0	7	17	0	0	0	0		2013-07-01 11:03:00	41456.5	0.00277778	4	517	2013-06-27 08:30:00	4.10625	2013-07-01	41452	4	morning	morning 4	26	24	50	0
517	2013-07-01	1899-12-31 11:07:00	2	30	30	y	12	0	1	0	11	11	0	0	0	0		2013-07-01 11:07:00	41456.5	0.0236111	34	517	2013-06-27 08:30:00	4.10903	2013-07-01	41452	4	morning	morning 4	26	24	50	0
517	2013-07-01	1899-12-31 11:41:00	0	32	32	n	0	0	0	0	0	0	0	0	0	0		2013-07-01 11:41:00	41456.7	0.208333	300	517	2013-06-27 08:30:00	4.13264	2013-07-01	41452	4	morning	morning 4	26	24	50	0
517	2013-07-01	1899-12-31 16:41:00	2	30	32	y	5	0	0	0	3	2	0	0	0	0		2013-07-01 16:41:00	41456.7	0.0104167	15	517	2013-06-27 08:30:00	4.34097	2013-07-01	41452	4	afternoon	afternoon 4	29	24	53	0
517	2013-07-01	1899-12-31 16:56:00	0	29	31	n	0	0	0	0	0	0	0	0	0	0		2013-07-01 16:56:00	41456.7	0.0131944	19	517	2013-06-27 08:30:00	4.35139	2013-07-01	41452	4	afternoon	afternoon 4	29	24	53	0
517	2013-07-01	1899-12-31 17:15:00	0	30	31	n	0	0	0	0	0	0	0	0	0	0		2013-07-01 17:15:00	41456.7	0.0118056	17	517	2013-06-27 08:30:00	4.36458	2013-07-01	41452	4	evening	eveing 4	29	24	53	0
517	2013-07-01	1899-12-31 17:32:00	0	30	30	n	0	0	0	0	0	0	0	0	0	0		2013-07-01 17:32:00	41456.8	0.0194444	28	517	2013-06-27 08:30:00	4.37639	2013-07-01	41452	4	evening	eveing 4	29	24	53	0
517	2013-07-01	1899-12-31 18:00:00	0	28	28	n	0	0	0	0	0	0	0	0	0	0		2013-07-01 18:00:00	41457.4	0.642361		517	2013-06-27 08:30:00	4.39583	2013-07-01	41452	4	evening	eveing 4	29	24	53	0
517	2013-07-02	1899-12-31 09:25:00	0	26	29	n	0	0	0	0	0	0	0	0	0	0		2013-07-02 09:25:00	41457.4	0.03125	45	517	2013-06-27 08:30:00	5.03819	2013-07-02	41452	5	morning	morning 5	31	30	61	0
517	2013-07-02	1899-12-31 10:10:00	0	27	31	n	0	0	0	0	0	0	0	0	0	0		2013-07-02 10:10:00	41558.6	101.16		517	2013-06-27 08:30:00	5.06944	2013-07-02	41452	5	morning	morning 5	31	30	61	0
539	2013-10-11	1899-12-31 14:00:00	2	34	40	y	3	0	0	0	0	3	0	0	0	0		2013-10-11 14:00:00	41558.6	0.00347222	5	539	2013-10-11 08:30:00	0.229167	2013-10-11	41558	0	afternoon	afternoon 0	3	0	3
539	2013-10-11	1899-12-31 14:05:00	2	34	47	y	3	0	0	0	0	4	0	0	1	0		2013-10-11 14:05:00	41558.6	0.00347222	5	539	2013-10-11 08:30:00	0.232639	2013-10-11	41558	0	afternoon	afternoon 0	3	0	3
539	2013-10-11	1899-12-31 14:10:00	2	35	47	y	0	0	0	0	0	3	0	0	0	0		2013-10-11 14:10:00	41559.5	0.923611		539	2013-10-11 08:30:00	0.236111	2013-10-11	41558	0	afternoon	afternoon 0	3	0	3
539	2013-10-12	1899-12-31 12:20:00	2	39	50	y	1	0	0	0	0	0	0	0	0	0		2013-10-12 12:20:00	41559.5	0.00347222	5	539	2013-10-11 08:30:00	1.15972	2013-10-12	41558	1	afternoon	afternoon 1	8	6	14
539	2013-10-12	1899-12-31 12:25:00	2	39	51	y	1	0	0	0	0	1	0	0	0	0		2013-10-12 12:25:00	41559.5	0.00347222	5	539	2013-10-11 08:30:00	1.16319	2013-10-12	41558	1	afternoon	afternoon 1	8	6	14
539	2013-10-12	1899-12-31 12:30:00	0	45	51	n	0	0	0	0	0	0	0	0	0	0		2013-10-12 12:30:00	41559.6	0.03125	45	539	2013-10-11 08:30:00	1.16667	2013-10-12	41558	1	afternoon	afternoon 1	8	6	14
539	2013-10-12	1899-12-31 13:15:00	2	32	42	y	2	0	0	0	0	3	0	0	0	0		2013-10-12 13:15:00	41559.6	0.00347222	5	539	2013-10-11 08:30:00	1.19792	2013-10-12	41558	1	afternoon	afternoon 1	9	6	15
539	2013-10-12	1899-12-31 13:20:00	2	31	41	y	2	0	0	0	0	5	0	0	0	0		2013-10-12 13:20:00	41559.6	0.00347222	5	539	2013-10-11 08:30:00	1.20139	2013-10-12	41558	1	afternoon	afternoon 1	9	6	15
539	2013-10-12	1899-12-31 13:25:00	2	31	41	y	4	0	0	0	0	2	0	0	0	0		2013-10-12 13:25:00	41560.5	0.947917		539	2013-10-11 08:30:00	1.20486	2013-10-12	41558	1	afternoon	afternoon 1	9	6	15
539	2013-10-13	1899-12-31 12:10:00	2	40	42	y	5	0	0	0	0	6	0	0	0	0		2013-10-13 12:10:00	41560.5	0.00347222	5	539	2013-10-11 08:30:00	2.15278	2013-10-13	41558	2	afternoon	afternoon 2	14	12	26
539	2013-10-13	1899-12-31 12:15:00	2	36	40	y	11	0	0	3	0	7	0	0	0	0		2013-10-13 12:15:00	41560.5	0.00347222	5	539	2013-10-11 08:30:00	2.15625	2013-10-13	41558	2	afternoon	afternoon 2	14	12	26
539	2013-10-13	1899-12-31 12:20:00	2	39	42	y	9	0	0	4	0	6	0	0	0	0		2013-10-13 12:20:00	41560.5	0.0277778	40	539	2013-10-11 08:30:00	2.15972	2013-10-13	41558	2	afternoon	afternoon 2	14	12	26
539	2013-10-13	1899-12-31 13:00:00	2	37	40	y	9	0	0	0	3	4	0	0	0	0		2013-10-13 13:00:00	41560.5	0.00347222	5	539	2013-10-11 08:30:00	2.1875	2013-10-13	41558	2	afternoon	afternoon 2	15	12	27
539	2013-10-13	1899-12-31 13:05:00	2	36	39	y	3	0	0	0	2	3	0	0	0	0		2013-10-13 13:05:00	41560.5	0.00347222	5	539	2013-10-11 08:30:00	2.19097	2013-10-13	41558	2	afternoon	afternoon 2	15	12	27
539	2013-10-13	1899-12-31 13:10:00	2	35	39	y	7	0	0	1	3	4	0	0	0	0		2013-10-13 13:10:00	41560.6	0.0451389	65	539	2013-10-11 08:30:00	2.19444	2013-10-13	41558	2	afternoon	afternoon 2	15	12	27
539	2013-10-13	1899-12-31 14:15:00	2	36	40	y	22	0	0	0	0	17	0	0	0	0		2013-10-13 14:15:00	41560.6	0.00347222	5	539	2013-10-11 08:30:00	2.23958	2013-10-13	41558	2	afternoon	afternoon 2	15	12	27
539	2013-10-13	1899-12-31 14:20:00	2	35	40	y	17	0	0	3	2	18	0	0	0	0		2013-10-13 14:20:00	41560.6	0.00347222	5	539	2013-10-11 08:30:00	2.24306	2013-10-13	41558	2	afternoon	afternoon 2	15	12	27
[truncated: 91 more rows]
